# Supplementary material for: Metabolomic and Transcriptomic Analyses Reveal the Molecular Mechanism of Flower Color Variations in Rosa chinensis Cultivar ‘Rainbow’s End’
Source: Metabolites. 2025 Dec 27;16(1):32. doi: 10.3390/metabo16010032 (PMC12843967; doi:10.3390/metabo16010032)
Supplement: Supplementary file 1 [file metabolites-16-00032-s001.zip]

Archive with 1 entries (1 files):
- Supplymental tables.xlsx
