# Supplementary material for: Metabolomic and Transcriptomic Analyses Reveal the Molecular Mechanism of Flower Color Variations in Rosa chinensis Cultivar ‘Rainbow’s End’
Source: Metabolites. 2025 Dec 27;16(1):32. doi: 10.3390/metabo16010032 (PMC12843967; doi:10.3390/metabo16010032)
Supplement: Supplementary file 1 [file metabolites-16-00032-s001.zip › Supplymental tables.xlsx]

## Sheet: Table S1
Table S1a. Anthocyanidin DEMs detected in R2 vs R1
Index	Compounds	Class	R2-1	R2-2	R2-3	R1-1	R1-2	R1-3	Pvalue	FDR	Fold_Change	Log2FC	Type
Anthocyanidin_04	Cyanidin-3,5-O-diglucoside	Cyanidin	280.303331	164.572958	132.710831	44.22286629999999	31.780083	52.6710714	0.07671496129496097	0.3516102392685711	4.488762508996504	2.166317768305879	up
Anthocyanidin_11	Cyanidin-3-O-glucoside	Cyanidin	245.11895299999998	190.932197	184.553957	4.14511293	20.0691563	16.0923155	0.00693754804274631	0.0763130284702094	15.39711466891132	3.944588118349276	up
Anthocyanidin_15	Cyanidin-3-O-sophoroside	Cyanidin	0.139926249	0.0950344964	0.0562408074	0.032611433100000004	0.0380397155	0.050756048	0.13824914425172663	0.40019489125499813	2.3985526472489194	1.2621641064526168	up
Anthocyanidin_16	Cyanidin-3-O-xyloside	Cyanidin	2.97168914	1.34739691	1.08732614	0.136357985	0.229432918	0.23886359	0.11267308624973447	0.38731373398346225	8.941324760816753	3.1604885992238705	up
Anthocyanidin_05	Cyanidin-3-O-(6-O-malonyl-beta-D-glucoside)	Cyanidin	2.60783109	2.14831483	2.28027578	0.0258091145	0.124048409	0.111440333	0.0024918902719062936	0.04568465498494871	26.928738697862222	4.751074752615771	up
Anthocyanidin_08	Cyanidin-3-O-arabinoside	Cyanidin	0.0342420698	0.0231417526	0.0177578337	0.00996042375	0.0115620431	0.012121101799999999	0.10169922874536134	0.38731373398346225	2.233462712642406	1.1592821692438418	up
Anthocyanidin_407	Cyanidin-3-O-(malonyl)(glucoside)galactoside	Cyanidin	0.0457710151	0.04575	0.0652386091	0.0	0.0	0.0	0.015090619279737353	0.13833067673092572	Inf	Inf	up
Anthocyanidin_122	Cyanidin-3-O-(6''-O-coumaryl)galactoside	Cyanidin	0.31010111	0.13519429	0.10039688199999999	0.045998400999999994	0.048956332699999994	0.059778816799999995	0.18186174007544834	0.4541865919744391	3.5266577948781705	1.8183015923266421	up
Anthocyanidin_12	Cyanidin-3-O-rutinoside	Cyanidin	0.22441514699999998	0.174796987	0.13195044	0.0120295223	0.0354580123	0.024673307599999996	0.023506555846556424	0.16160757144507543	7.360814505571278	2.879865415485016	up
Anthocyanidin_117	Cyanidin-3-O-arabinosidase-glucoside	Cyanidin	0.0478193894	0.0310140761	0.028919064700000004	0.0132924645	0.0136813476	0.017528623700000003	0.06545905873713367	0.32729529368566834	2.421272639642795	1.2757655385333042	up
Anthocyanidin_148	Cyanidin-3-O-hydroxybenzoyl-xyloside-5-malonyl-glucoside	Cyanidin	0.0	0.0101623513	0.009510711429999999	0.0	0.0	0.0	0.18395096594682922	0.4541865919744391	Inf	Inf	up
Anthocyanidin_223	Delphinidin-3-O-(2'''-O-p-coumaroyl)rutinoside	Delphinidin	0.0	0.0	0.0167997802	0.0	0.0188300929	0.0200764383	0.43959428225478736	0.6362548822108764	0.4317984585580325	-1.21157000167667	down
Anthocyanidin_224	Delphinidin-3-O-sambubioside-5-O-galactoside	Delphinidin	0.0206221253	0.0204881047	0.018592206200000003	0.0	0.0186365145	0.0	0.1570067126541624	0.4317684597989466	3.2035194241927587	1.6796577381536812	up
Anthocyanidin_25	Delphinidin-3-O-arabinoside	Delphinidin	0.0	0.0	0.0169910671	0.0214253448	0.0187263189	0.0189435251	0.12839379222670178	0.40019489125499813	0.2875203116366048	-1.7982642172222905	down
Anthocyanidin_32	Delphinidin-3-O-rutinoside-5-O-glucoside	Delphinidin	0.025512291800000003	0.025852497999999998	0.0196636491	0.0244981011	0.0	0.0	0.1926211040441938	0.4541865919744391	2.8993446720652156	1.5357268501710535	up
Anthocyanidin_243	Malvidin-3-O-xyloside	Malvidin	0.0	0.0212367169	0.0	0.0222734359	0.0231286307	0.0	0.4806507266319124	0.6446865846827107	0.4677478029160902	-1.0961972179675465	down
Anthocyanidin_275	Pelargonidin-3-O-(acetyl)(malonyl)glucoside	Pelargonidin	0.00860220063	0.0	0.00436063149	0.0040888267	0.0	0.0	0.37077619948630314	0.5997850285807845	3.170306073377969	1.664622130342099	up
Anthocyanidin_69	Pelargonidin-3-O-rutinoside	Pelargonidin	0.066001586	0.042268834299999995	0.034685251800000004	0.0	0.0	0.0	0.037019795376046	0.22623208285361443	Inf	Inf	up
Anthocyanidin_68	Pelargonidin-3-O-glucoside	Pelargonidin	74.8443695	58.9706582	55.3958833	1.20899061	7.29871567	4.54157349	0.0064750097916912224	0.0763130284702094	14.499720623278508	3.8579531979349104	up
Anthocyanidin_61	Pelargonidin-3-O-(6-O-malonyl-beta-D-glucoside)	Pelargonidin	3.68729183	3.40953608	3.09506395	0.020650609599999998	0.199689785	0.153942061	0.0012672857621343896	0.03485035845869571	27.230482507286407	4.767150641158235	up
Anthocyanidin_59	Pelargonidin-3,5-O-diglucoside	Pelargonidin	29.934179200000003	15.250079300000001	12.821982400000001	5.69856086	6.78067576	6.91173003	0.13700716682260444	0.40019489125499813	2.9914053253245116	1.5808234040103477	up
Anthocyanidin_66	Pelargonidin-3-O-arabinoside	Pelargonidin	0.0254482554	0.011669389399999999	0.00829268585	0.00548848691	0.0052614107900000005	0.00589776377	0.20906011146740458	0.4599322452282901	2.7277303020506456	1.4477010083178359	up
Anthocyanidin_86	Peonidin-3-O-glucoside	Peonidin	0.482347343	0.387147105	0.40033573100000003	0.023458325	0.0651890931	0.0838009758	0.0012334074915162948	0.03485035845869571	7.363537289517198	2.880398973361876	up
Anthocyanidin_78	Peonidin-3,5-O-diglucoside	Peonidin	0.943830293	0.628007534	0.6949140690000001	0.0619498301	0.10402726699999999	0.121821915	0.017864122164022833	0.1403609598601794	7.876162879990652	2.9774929466540154	up
Table S1b. Anthocyanidin DEMs detected in R3 vs R2
Index	Compounds	Class	R3-1	R3-2	R3-3	R2-1	R2-2	R2-3	Pvalue	FDR	Fold_Change	Log2FC	Type
Anthocyanidin_04	Cyanidin-3,5-O-diglucoside	Cyanidin	359.449204	528.795686	683.430408	280.303331	164.572958	132.710831	0.052629376109832794	0.13683637788556527	2.721105169381201	1.4441927171214324	up
Anthocyanidin_11	Cyanidin-3-O-glucoside	Cyanidin	560.0	613.467146	611.3697530000001	245.11895299999998	190.932197	184.553957	1.2387858641814092e-4	0.00805210811717916	2.8759623130204117	1.5240447706399376	up
Anthocyanidin_15	Cyanidin-3-O-sophoroside	Cyanidin	0.256172991	0.281541841	0.328578028	0.139926249	0.0950344964	0.0562408074	0.004196799959292472	0.027279199735401067	2.9748909360898166	1.572836778051978	up
Anthocyanidin_16	Cyanidin-3-O-xyloside	Cyanidin	8.6376785	14.4094867	16.2486041	2.97168914	1.34739691	1.08732614	0.03217424536542939	0.10754302401364313	7.268363550356674	2.8616305823650103	up
Anthocyanidin_14	Cyanidin-3-O-sambubioside	Cyanidin	0.0581652387	0.073959257	0.0680881703	0.025769429	0.0173301943	0.0170546962	0.0021555187967075354	0.017513590223248724	3.328317362147202	1.7347930040818988	up
Anthocyanidin_05	Cyanidin-3-O-(6-O-malonyl-beta-D-glucoside)	Cyanidin	21.944716399999997	28.453365299999998	25.593091	2.60783109	2.14831483	2.28027578	0.006426980738788536	0.034812812335104575	10.799689947519774	3.4329179889801256	up
Anthocyanidin_08	Cyanidin-3-O-arabinoside	Cyanidin	0.12546838	0.186526862	0.195022093	0.0342420698	0.0231417526	0.0177578337	0.018477279829580563	0.07205417114824507	6.747486831076112	2.7543502560182143	up
Anthocyanidin_407	Cyanidin-3-O-(malonyl)(glucoside)galactoside	Cyanidin	0.139657487	0.168198922	0.146372364	0.0457710151	0.04575	0.0652386091	0.0010907876506052413	0.015393824971219296	2.89761330647538	1.5348650765877572	up
Anthocyanidin_122	Cyanidin-3-O-(6''-O-coumaryl)galactoside	Cyanidin	0.237688698	0.44467345700000005	0.594956819	0.31010111	0.13519429	0.10039688199999999	0.13005066845216479	0.23481370692751977	2.340731243840462	1.2269592977831436	up
Anthocyanidin_12	Cyanidin-3-O-rutinoside	Cyanidin	0.824012648	1.76502297	1.7776903000000002	0.22441514699999998	0.174796987	0.13195044	0.05498705147006098	0.13746762867515244	8.221072288877041	3.0393265794243405	up
Anthocyanidin_117	Cyanidin-3-O-arabinosidase-glucoside	Cyanidin	0.07722297019999999	0.136467545	0.174123117	0.0478193894	0.0310140761	0.028919064700000004	0.07455163403815335	0.173066293302856	3.599113927813826	1.8476417706401318	up
Anthocyanidin_224	Delphinidin-3-O-sambubioside-5-O-galactoside	Delphinidin	0.0	0.0	0.0204338221	0.0206221253	0.0204881047	0.018592206200000003	0.19357307901676213	0.26770744970403276	0.34226111027609957	-1.5468307207377996	down
Anthocyanidin_27	Delphinidin-3-O-glucoside	Delphinidin	1.68554876	2.41340124	2.13078932	0.7546015070000001	0.47232355299999995	0.399998002	0.007740702864450528	0.037615633552668636	3.829154227085386	1.93702576887711	up
Anthocyanidin_211	Delphinidin-3-O-(6''-O-acetyl)galactoside	Delphinidin	0.156493676	0.16936588800000002	0.150577425	0.0761294607	0.07686498809999999	0.055590527599999995	7.116446358932038e-4	0.015393824971219296	2.2841385665588136	1.1916501740034673	up
Anthocyanidin_230	Delphinidin-3-O-(coumaroyl)glucoside-5-O-galactoside	Delphinidin	0.051800285599999996	0.060433992400000004	0.060709781100000006	0.0267690325	0.022215305299999998	0.027115507599999998	0.0020921162787925296	0.017513590223248724	2.272594092549891	1.1843400277724738	up
Anthocyanidin_25	Delphinidin-3-O-arabinoside	Delphinidin	0.0206501428	0.0224393849	0.0186088371	0.0	0.0	0.0169910671	0.11419271534101029	0.22492504536865662	3.631223656341161	1.860455792147782	up
Anthocyanidin_20	Delphinidin-3-O-(6-O-acetyl)-glucoside	Delphinidin	0.0319655243	0.029359297000000003	0.030106246200000002	0.0	0.0	0.0	6.457695178889893e-4	0.015393824971219296	Inf	Inf	up
Anthocyanidin_247	Malvidin-3-O-(6''-O-malonyl)galactoside	Malvidin	0.0230917993	0.025302576400000002	0.0258945571	0.0	0.0	0.0	0.0011841403824014844	0.015393824971219296	Inf	Inf	up
Anthocyanidin_243	Malvidin-3-O-xyloside	Malvidin	0.025400040800000002	0.0257459557	0.0	0.0	0.0212367169	0.0	0.4207325965641321	0.5159928071069544	2.408375868117355	1.268060566828527	up
Anthocyanidin_46	Malvidin-3-O-(6-O-malonyl-beta-D-glucoside)	Malvidin	0.020596899199999998	0.026528060699999998	0.023480417799999997	0.0	0.0	0.0	0.005252233066468327	0.03103592266549466	Inf	Inf	up
Anthocyanidin_69	Pelargonidin-3-O-rutinoside	Pelargonidin	0.09843574050000001	0.14654024400000001	0.148556738	0.066001586	0.042268834299999995	0.034685251800000004	0.018844937069541018	0.07205417114824507	2.7528304174228007	1.4609157383465652	up
Anthocyanidin_68	Pelargonidin-3-O-glucoside	Pelargonidin	118.71276999999999	142.045736	148.495481	74.8443695	58.9706582	55.3958833	0.004108736479018128	0.027279199735401067	2.162951305699279	1.1130011864201224	up
Anthocyanidin_61	Pelargonidin-3-O-(6-O-malonyl-beta-D-glucoside)	Pelargonidin	6.96909425	8.10005992	7.51237196	3.68729183	3.40953608	3.09506395	0.0014772058516323058	0.016003063392683314	2.215636354877886	1.1477211160149077	up
Anthocyanidin_66	Pelargonidin-3-O-arabinoside	Pelargonidin	0.0252760098	0.0371132415	0.0527107853	0.0254482554	0.011669389399999999	0.00829268585	0.08102898345782675	0.1807628652141235	2.534666340290125	1.3417958454965628	up
Anthocyanidin_276	Pelargonidin-3-O-glucoside-5-O-arabinoside	Pelargonidin	0.00681087311	0.0	0.011050994199999999	0.0	0.0	0.0	0.20557991580711416	0.27838946932213376	Inf	Inf	up
Anthocyanidin_320	Peonidin-3-O-(6''-O-acetyl)galactoside	Peonidin	0.0156954508	0.0	0.019516911	0.0	0.0	0.0	0.18826967094110392	0.26770744970403276	Inf	Inf	up
Anthocyanidin_326	Peonidin-3,5-diglucoside	Peonidin	0.0106228478	0.0103189734	0.0	0.0	0.0	0.0	0.1835893629875009	0.26770744970403276	Inf	Inf	up
Anthocyanidin_86	Peonidin-3-O-glucoside	Peonidin	3.95273358	6.05338526	5.33820044	0.482347343	0.387147105	0.40033573100000003	0.016658292103794978	0.07205417114824507	12.083756972986542	3.59499716905486	up
Anthocyanidin_405	Peonidin-3-O-(6-O-p-coumaroyl)-galactoside	Peonidin	0.0102021012	0.0136479329	0.0	0.0	0.0	0.0	0.1918941447408731	0.26770744970403276	Inf	Inf	up
Anthocyanidin_78	Peonidin-3,5-O-diglucoside	Peonidin	1.9131171000000002	3.99211104	4.92739506	0.943830293	0.628007534	0.6949140690000001	0.08342901471421085	0.1807628652141235	4.778918777619939	2.2566842477851106	up
Anthocyanidin_88	Peonidin-3-O-rutinoside	Peonidin	0.0	0.013044377900000001	0.013127616000000002	0.0	0.0	0.0	0.18350754851812975	0.26770744970403276	Inf	Inf	up
Anthocyanidin_99	Petunidin-3-O-rutinoside	Petunidin	0.0	0.0005777571400000001	0.00204832296	0.0	0.0	0.0	0.28759730670330375	0.3815066313411172	Inf	Inf	up
Anthocyanidin_92	Petunidin-3,5-O-diglucoside	Petunidin	0.000205887393	0.0043872977799999996	0.00470943965	0.0	0.0	0.0	0.1659732292130183	0.26770744970403276	Inf	Inf	up
Table S1c. Anthocyanidin DEMs detected in R4 vs R3
Index	Compounds	Class	R4-1	R4-2	R4-3	R3-1	R3-2	R3-3	Pvalue	FDR	Fold_Change	Log2FC	Type
Anthocyanidin_05	Cyanidin-3-O-(6-O-malonyl-beta-D-glucoside)	Cyanidin	8.8437799	7.31260949	18.2058812	21.944716399999997	28.453365299999998	25.593091	0.03535071238159098	0.2088905731639467	0.4521876603438705	-1.1450064716692265	down
Anthocyanidin_407	Cyanidin-3-O-(malonyl)(glucoside)galactoside	Cyanidin	0.0	0.0341800774	0.05506698559999999	0.139657487	0.168198922	0.146372364	0.00640375470846182	0.10947422383055122	0.19648042639518123	-2.3475424981752138	down
Anthocyanidin_415	Delphinidin-coumaroyl-Sophorotriose	Delphinidin	0.0	0.019108352	0.0	0.0	0.0205132814	0.0197391444	0.48880444135959117	0.7060508597416317	0.474713054436585	-1.0748723709848536	down
Anthocyanidin_224	Delphinidin-3-O-sambubioside-5-O-galactoside	Delphinidin	0.021292464100000002	0.0220511306	0.0	0.0	0.0	0.0204338221	0.48494755341849843	0.7060508597416317	2.1211692304984884	1.0848597261307997	up
Anthocyanidin_247	Malvidin-3-O-(6''-O-malonyl)galactoside	Malvidin	0.0	0.0	0.0	0.0230917993	0.025302576400000002	0.0258945571	0.0011841403824014844	0.07696912485609649	0	-Inf	down
Anthocyanidin_46	Malvidin-3-O-(6-O-malonyl-beta-D-glucoside)	Malvidin	0.0	0.0	0.0	0.020596899199999998	0.026528060699999998	0.023480417799999997	0.005252233066468327	0.10947422383055122	0	-Inf	down
Anthocyanidin_44	Malvidin-3,5-O-diglucoside	Malvidin	0.0	0.0278451823	0.129316388	0.0	0.0	0.0	0.3140530906390069	0.675406912748836	Inf	Inf	up
Anthocyanidin_276	Pelargonidin-3-O-glucoside-5-O-arabinoside	Pelargonidin	0.0173499801	0.011598940700000001	0.0144264553	0.00681087311	0.0	0.011050994199999999	0.10065101847343806	0.38421722070220443	2.4283785870313914	1.2799933569539883	up
Anthocyanidin_326	Peonidin-3,5-diglucoside	Peonidin	0.0786353668	0.055319005899999996	0.0156273525	0.0106228478	0.0103189734	0.0	0.14058755144921056	0.41537231109994033	7.142727643954863	2.8364751116406404	up
Anthocyanidin_323	Peonidin-3-O-(6''-O-acetyl-malonyl)glucoside	Peonidin	0.0846692584	0.06271379099999999	0.05605163480000001	0.0215832313	0.0307583383	0.0314053023	0.03187983988299927	0.20721895923949527	2.429161586392339	1.2804584603868006	up
Anthocyanidin_99	Petunidin-3-O-rutinoside	Petunidin	0.0157168461	0.0198454675	0.0327248804	0.0	0.0005777571400000001	0.00204832296	0.04883856035275081	0.23930308809373554	26.003469581906504	4.700632226397104	up
Anthocyanidin_92	Petunidin-3,5-O-diglucoside	Petunidin	0.0011904306199999998	0.00010541719300000001	0.0	0.000205887393	0.0043872977799999996	0.00470943965	0.20166060763898613	0.5487388345759171	0.13929915885633906	-2.843741548487695	down

## Sheet: Table S2
Table S2a. Carotenoid DEMs detected in R2 vs R1
Index	Compounds	Class	R2-1	R2-2	R2-3	R1-1	R1-2	R1-3	Pvalue	FDR	Fold_Change	Log2FC	Type
Carotenoid_05	phytofluene	carotenes	0.6482483370000001	0.147296066	0.178823925	0.729792971	0.979285011	0.580312073	0.09979945609738938	0.962118920307372	0.4256017125050367	-1.232424139025813	down
Carotenoid_01	α-carotene	carotenes	0.983322775	0.357345756	0.497711433	0.0	0.0	0.0	0.08389769266827213	0.962118920307372	Inf	Inf	up
Carotenoid_64	α-cryptoxanthin	xanthophylls	0.0	0.10179648	0.146345425	0.0	0.0	0.0	0.196351925546372	0.962118920307372	Inf	Inf	up
Table S2b. Carotenoid DEMs detected in R3 vs R2
Index	Compounds	Class	R3-1	R3-2	R3-3	R2-1	R2-2	R2-3	Pvalue	FDR	Fold_Change	Log2FC	Type
Carotenoid_04	β-carotene	carotenes	3.87669809	3.93001009	4.11493323	34.324358600000004	11.2467288	14.7489301	0.1536803361533264	0.22920943551613604	0.1976398864605767	-2.339053962783118	down
Carotenoid_05	phytofluene	carotenes	0.0	0.0	0.0	0.6482483370000001	0.147296066	0.178823925	0.18281730438482455	0.2555406238161449	0	-Inf	down
Carotenoid_01	α-carotene	carotenes	0.24547981600000002	0.21912815300000002	0.322770134	0.983322775	0.357345756	0.497711433	0.20339463635285018	0.27485761669304076	0.4282999806453504	-1.2233064828530313	down
Carotenoid_03	γ-carotene	carotenes	0.16215760199999998	0.11777336	0.125131526	0.45878682299999995	0.216204969	0.23896066800000001	0.1558624161509725	0.22920943551613604	0.4431986407695647	-1.1739746380445197	down
Carotenoid_24	rubixanthin laurate	xanthophylls	0.10797631099999999	0.148720888	0.174979158	2.34473868	1.00461698	1.08761769	0.09094584156002983	0.220846562219375	0.09729072567001106	-3.361553904476399	down
Carotenoid_14	5,6epoxy-luttein dilaurate	xanthophylls	0.276722263	0.18778849600000003	0.21345002	0.805882167	0.36865424399999996	0.43850214	0.1437262287381425	0.22457223240334767	0.4203004190939514	-1.250507199842957	down
Carotenoid_38	violaxanthin-myristate-oleate	xanthophylls	0.246168721	0.23434914199999998	0.263581546	1.317051	0.705333333	0.8489362140000001	0.061340615369310444	0.220846562219375	0.25914884695735085	-1.9481471201985627	down
Carotenoid_47	zeaxanthin-myristate-palmitate	xanthophylls	0.0915414552	0.103173158	0.126453662	0.458314856	0.195827743	0.27671897300000003	0.1177066904820889	0.220846562219375	0.3450225950459581	-1.5352372498274591	down
Carotenoid_62	8'-apo-beta-carotenal	xanthophylls	0.020103891699999998	0.019150999	0.0198988264	0.0609841622	0.033257349900000004	0.0405824333	0.09309566844717151	0.220846562219375	0.4387478568773585	-1.1885360164900118	down
Carotenoid_54	β-cryptoxanthin oleate	xanthophylls	0.026787285499999997	0.0239939455	0.0162395994	0.151251505	0.0672144928	0.07327043	0.10756080090453887	0.220846562219375	0.2297307569898201	-2.121984073233927	down
Carotenoid_52	β-cryptoxanthin myristate	xanthophylls	0.052376843099999994	0.046328153399999995	0.0	0.39573012399999996	0.15749627300000002	0.227835745	0.07748416773622704	0.220846562219375	0.1263727828969593	-2.9842423133950384	down
Carotenoid_42	zeaxanthin-caprate-laurate	xanthophylls	0.011281290800000001	0.00646421796	0.00556554027	0.024398384500000002	0.011531656299999998	0.014456286899999999	0.13206251477266945	0.220846562219375	0.46264631883462315	-1.112018383154965	down
Carotenoid_20	lutein dioleate	xanthophylls	0.0895334784	0.0901105954	0.10266653199999999	0.330700032	0.180053623	0.21049521100000002	0.0849632811563235	0.220846562219375	0.3914191329903595	-1.3532138167058236	down
Carotenoid_53	β-cryptoxanthin palmitate	xanthophylls	0.0	0.08160322910000001	0.0704785512	0.295802344	0.14512256699999998	0.0	0.37814481223271734	0.4611522100398992	0.3449153733570749	-1.5356856617344916	down
Carotenoid_51	β-cryptoxanthin laurate	xanthophylls	0.116402949	0.12763128199999998	0.154853501	2.26969591	0.997515528	1.17398614	0.07712369037124801	0.220846562219375	0.08981535385318991	-3.476894096318244	down
Carotenoid_17	lutein dimyristate	xanthophylls	0.698220933	0.90713219	0.954368677	2.46741844	1.36695859	1.45676177	0.11682295413780856	0.220846562219375	0.4837752130032953	-1.0475912424635325	down
Carotenoid_18	lutein dipalmitate	xanthophylls	0.7851873340000001	1.059556	1.09698705	3.02382642	1.60854244	2.03286733	0.0906817145943906	0.220846562219375	0.4413542596455236	-1.179990973203464	down
Carotenoid_28	violaxanthin laurate	xanthophylls	6.47996132	8.83753784	6.82729664	22.239784600000004	15.767412	17.2637049	0.019618020280161116	0.220846562219375	0.4006592112487979	-1.3195524499161309	down
Carotenoid_29	violaxanthin myristate	xanthophylls	16.528160500000002	18.0773562	17.277944199999997	83.2568895	43.2333333	51.4966375	0.07469684264207543	0.220846562219375	0.29150163564068443	-1.7784241163532415	down
Carotenoid_35	violaxanthin dimyristate	xanthophylls	2.00885908	2.21759839	2.09710643	7.11175166	3.60720497	3.81713878	0.1369248685760125	0.220846562219375	0.4350249308111827	-1.2008300122547138	down
Carotenoid_36	violaxanthin-myristate-palmitate	xanthophylls	3.09144307	2.86803229	2.70002023	8.53934115	4.49886128	6.13888323	0.09477144122765942	0.220846562219375	0.4515543051498264	-1.147028594314955	down
Carotenoid_60	β-cryptoxanthin	xanthophylls	3.30807348	3.11788093	3.61626872	14.022267999999999	5.78271222	8.24269411	0.13275867686033027	0.220846562219375	0.3580412055504639	-1.4818024637597935	down
Carotenoid_15	lutein dilaurate	xanthophylls	1.51630167	1.60012109	1.67493525	5.24874881	2.60465839	3.12492358	0.1250211228118627	0.220846562219375	0.4364377523337842	-1.1961521931593446	down
Carotenoid_19	lutein distearate	xanthophylls	1.119241	1.28121695	1.46013153	4.5680076	2.61904762	2.7876502999999997	0.07877660466740212	0.220846562219375	0.3870379403441276	-1.36945309786289	down
Carotenoid_22	neochrome palmitate	xanthophylls	0.857478849	0.9439556	1.08231283	4.84526449	2.48308489	2.80788669	0.0810186226952809	0.220846562219375	0.2844988276797306	-1.813505387185465	down
Carotenoid_23	rubixanthin caprate	xanthophylls	0.0309045202	0.0477733602	0.0557195467	0.6986791259999999	0.296298137	0.339250051	0.08797307972582193	0.220846562219375	0.10073053196391091	-3.3114270566607535	down
Carotenoid_32	violaxanthin dilaurate	xanthophylls	33.7486101	35.6968718	36.4429381	114.45106100000001	66.4826087	68.8296311	0.09126029364938518	0.220846562219375	0.42395507931243676	-1.238016684547956	down
Carotenoid_33	violaxanthin-myristate-caprate	xanthophylls	48.38506160000001	50.762664	50.217928	167.007919	93.05755690000001	101.295089	0.09423465091309606	0.220846562219375	0.41334242888770734	-1.274590633415103	down
Carotenoid_39	violaxanthin dioleate	xanthophylls	0.200762146	0.17459959600000002	0.180858357	1.54948052	0.7527722570000001	0.7659792129999999	0.08619766637105088	0.220846562219375	0.18128358638226702	-2.4636797871074085	down
Carotenoid_46	zeaxanthin-laurate-palmitate	xanthophylls	0.556632826	0.603985873	0.727901659	2.71980361	1.40109317	1.6943978	0.07967485738086189	0.220846562219375	0.3247505920843652	-1.6225959388942715	down
Carotenoid_48	zeaxanthin dipalmitate	xanthophylls	0.47550882299999997	0.592016145	0.732679077	2.69277479	1.2799441	1.60050744	0.09466375675085172	0.220846562219375	0.3230093196304841	-1.6303523039907195	down
Carotenoid_49	zeaxanthin-palmitate-stearate	xanthophylls	0.240529369	0.249830474	0.28748077699999997	1.18358885	0.534022774	0.706203383	0.10506746390801183	0.220846562219375	0.3209158362967426	-1.639733110555735	down
Table S2c. Carotenoid DEMs detected in R4 vs R3
Index	Compounds	Class	R4-1	R4-2	R4-3	R3-1	R3-2	R3-3	Pvalue	FDR	Fold_Change	Log2FC	Type
Carotenoid_04	β-carotene	carotenes	0.788094651	0.763543738	1.10872794	3.87669809	3.93001009	4.11493323	6.709601669650027e-5	6.843793703043027e-4	0.22315436587183843	-2.1638860626196386	down
Carotenoid_02	lycopene	carotenes	0.0	0.0	0.0	0.167661591	0.149257719	0.160185957	0.001127150140338194	0.0038323104771498594	0	-Inf	down
Carotenoid_07	ε-carotene	carotenes	0.0295674143	0.028807405600000002	0.0434925075	0.0	0.0	0.0	0.019194817189504262	0.029677361391391384	Inf	Inf	up
Carotenoid_24	rubixanthin laurate	xanthophylls	0.0285035741	0.0	0.0739120879	0.10797631099999999	0.148720888	0.174979158	0.019784907594260923	0.029677361391391384	0.23725103388045876	-2.0755137207243886	down
Carotenoid_14	5,6epoxy-luttein dilaurate	xanthophylls	0.036343603599999996	0.0	0.0	0.276722263	0.18778849600000003	0.21345002	0.006497468060531795	0.014211703597952485	0.05360723617907105	-4.221428433587315	down
Carotenoid_38	violaxanthin-myristate-oleate	xanthophylls	0.0412156766	0.0	0.0	0.246168721	0.23434914199999998	0.263581546	3.970082869775403e-4	0.001840674785077687	0.05539001388993175	-4.174230289494593	down
Carotenoid_47	zeaxanthin-myristate-palmitate	xanthophylls	0.0	0.0114474404	0.0	0.0915414552	0.103173158	0.126453662	0.0048203064332856815	0.011706458480836655	0.03564312319724411	-4.810232432495116	down
Carotenoid_62	8'-apo-beta-carotenal	xanthophylls	0.0	0.0	0.0	0.020103891699999998	0.019150999	0.0198988264	2.1559646367070621e-4	0.001221713294134002	0	-Inf	down
Carotenoid_41	zeaxanthin palmitate	xanthophylls	0.0	0.0	0.0	0.2494803	0.38414329	0.45580331799999996	0.026633518816440906	0.03880884170395675	0	-Inf	down
Carotenoid_54	β-cryptoxanthin oleate	xanthophylls	0.0	0.0	0.0	0.026787285499999997	0.0239939455	0.0162395994	0.0193683802860313	0.029677361391391384	0	-Inf	down
Carotenoid_52	β-cryptoxanthin myristate	xanthophylls	0.0	0.0	0.0	0.052376843099999994	0.046328153399999995	0.0	0.18503220836628526	0.19728410267816746	0	-Inf	down
Carotenoid_42	zeaxanthin-caprate-laurate	xanthophylls	0.0	0.0	0.0	0.011281290800000001	0.00646421796	0.00556554027	0.04839909835021519	0.06020375648441402	0	-Inf	down
Carotenoid_66	canthaxanthin	xanthophylls	0.000324035001	0.00025148856899999996	0.0	0.0	0.0	0.0	0.18991392174856805	0.19766551039136676	Inf	Inf	up
Carotenoid_20	lutein dioleate	xanthophylls	0.0	0.022125969199999998	0.0227176823	0.0895334784	0.0901105954	0.10266653199999999	0.002133761289634187	0.006045656987296863	0.15884508261007033	-2.654307665861289	down
Carotenoid_53	β-cryptoxanthin palmitate	xanthophylls	0.0	0.0	0.0	0.0	0.08160322910000001	0.0704785512	0.18567915546180466	0.19728410267816746	0	-Inf	down
Carotenoid_51	β-cryptoxanthin laurate	xanthophylls	0.038526250899999996	0.0387144632	0.053887778899999995	0.116402949	0.12763128199999998	0.154853501	0.00737104958524909	0.014458597263373214	0.32873533698950663	-1.605001549453682	down
Carotenoid_08	antheraxanthin dipalmitate	xanthophylls	0.33097855600000003	0.40635188899999997	0.596413586	5.11218274	4.51854692	5.19433428	7.501164297326107e-4	0.0027403258825687894	0.08996548253673164	-3.474484607499133	down
Carotenoid_17	lutein dimyristate	xanthophylls	0.0653325117	0.050747514900000006	0.0987246087	0.698220933	0.90713219	0.954368677	0.008344375067720754	0.0157615973501392	0.08391718010136882	-3.5748899904358518	down
Carotenoid_18	lutein dipalmitate	xanthophylls	0.0931641607	0.08465457259999999	0.137010989	0.7851873340000001	1.059556	1.09698705	0.010756025841840081	0.01891576958392566	0.10702195007820947	-3.2240213728282505	down
Carotenoid_28	violaxanthin laurate	xanthophylls	0.735011092	0.7599279320000001	1.32058275	6.47996132	8.83753784	6.82729664	0.009161623424851224	0.016687242666693303	0.12714146472283117	-2.9754934807976894	down
Carotenoid_29	violaxanthin myristate	xanthophylls	3.39985211	3.04627237	4.39300699	16.528160500000002	18.0773562	17.277944199999997	2.4246420936364437e-5	6.182837338772931e-4	0.20891303860571875	-2.2590255587064005	down
Carotenoid_30	violaxanthin palmitate	xanthophylls	3.26315011	2.65720676	3.07282384	28.052211699999997	31.6399596	27.827195500000002	0.0018554950021011259	0.0057462758786354885	0.10275646452688915	-3.282698936527722	down
Carotenoid_35	violaxanthin dimyristate	xanthophylls	0.38115356200000006	0.315501988	0.43184815200000004	2.00885908	2.21759839	2.09710643	1.036796317487178e-4	7.553801741692297e-4	0.17846007723587645	-2.486326725482817	down
Carotenoid_36	violaxanthin-myristate-palmitate	xanthophylls	0.228808233	0.191025845	0.47221112200000004	3.09144307	2.86803229	2.70002023	8.479960904341558e-5	7.207966768690324e-4	0.10301352899008752	-3.279094272768508	down
Carotenoid_55	antheraxanthin	xanthophylls	0.21934606899999998	0.25014165	0.5428871129999999	0.818793812	0.785497477	0.58412586	0.041620944946875224	0.053066704807265906	0.46260596726844594	-1.1121442191141455	down
Carotenoid_57	violaxanthin	xanthophylls	1.2122874	1.15150845	1.73743257	3.18866328	3.39188698	3.13211251	0.004048402207716572	0.010323425629677257	0.42225582387846045	-1.24381077364251	down
Carotenoid_60	β-cryptoxanthin	xanthophylls	0.407103771	0.365549205	0.646719947	3.30807348	3.11788093	3.61626872	2.597223087157009e-4	0.0013245837744500744	0.1413405084338133	-2.82275309106204	down
Carotenoid_15	lutein dilaurate	xanthophylls	0.16997264	0.158160785	0.321421578	1.51630167	1.60012109	1.67493525	4.416205163718269e-5	6.843793703043027e-4	0.13556803763031683	-2.882911015141949	down
Carotenoid_19	lutein distearate	xanthophylls	0.177286665	0.136494533	0.18157742300000002	1.119241	1.28121695	1.46013153	0.006687860516683523	0.014211703597952485	0.1283116538461893	-2.962275886403902	down
Carotenoid_22	neochrome palmitate	xanthophylls	0.10138920400000001	0.20364115300000002	0.127707293	0.857478849	0.9439556	1.08231283	0.001915425292878496	0.0057462758786354885	0.15006087847963603	-2.736380185749635	down
Carotenoid_23	rubixanthin caprate	xanthophylls	0.019671999	0.0172312376	0.018067033	0.0309045202	0.0477733602	0.0557195467	0.06726272069725306	0.07977671524557922	0.40901281212101426	-1.2897820593146003	down
Carotenoid_32	violaxanthin dilaurate	xanthophylls	6.33721962	4.73409543	7.49307359	33.7486101	35.6968718	36.4429381	1.3664068811090879e-5	6.182837338772931e-4	0.1753202913028639	-2.511935113804879	down
Carotenoid_33	violaxanthin-myristate-caprate	xanthophylls	8.17508011	6.48496521	10.815451199999998	48.38506160000001	50.762664	50.217928	6.185182675950744e-5	6.843793703043027e-4	0.1705579288544016	-2.5516662707303213	down
Carotenoid_34	violaxanthin-myristate-laurate	xanthophylls	6.19817599	6.46940855	13.4824509	87.06744020000001	74.56084759999999	75.1428571	4.418457021373052e-4	0.001877844234083547	0.11044435102530943	-3.1786084648423327	down
Carotenoid_37	violaxanthin dipalmitate	xanthophylls	0.59058664	0.77569831	1.21321345	10.0498187	8.73398587	10.118272	7.522463207051579e-4	0.0027403258825687894	0.08924958709290418	-3.486010695147245	down
Carotenoid_39	violaxanthin dioleate	xanthophylls	0.0326021691	0.026107604399999998	0.0506749917	0.200762146	0.17459959600000002	0.180858357	1.640933917875067e-4	0.0010460953726453553	0.19665734013685832	-2.3462440597307843	down
Carotenoid_46	zeaxanthin-laurate-palmitate	xanthophylls	0.0421072221	0.0362159543	0.0434415584	0.556632826	0.603985873	0.727901659	0.007346883416074725	0.014458597263373214	0.0644762627441054	-3.955088066827014	down
Carotenoid_48	zeaxanthin dipalmitate	xanthophylls	0.058712349000000004	0.0327741054	0.0689473859	0.47550882299999997	0.592016145	0.732679077	0.01640718153391349	0.026992459942889936	0.0891198088047847	-3.488110052212184	down
Carotenoid_49	zeaxanthin-palmitate-stearate	xanthophylls	0.0179950949	0.015316525800000001	0.0227838162	0.240529369	0.249830474	0.28748077699999997	0.0029697620638501248	0.007971466592439809	0.07211687774804049	-3.7935192521687204	down

## Sheet: Table S3
Table S3a. Anthocyanidin DEMs detected in R3 vs R1
Index	Compounds	Class	R3-1	R3-2	R3-3	R1-1	R1-2	R1-3	Pvalue	FDR	Fold_Change	Log2FC	Type
Anthocyanidin_04	Cyanidin-3,5-O-diglucoside	Cyanidin	359.449204	528.795686	683.430408	44.22286629999999	31.780083	52.6710714	0.035332768568568255	0.09422071618284868	12.214394867354917	3.610510485427312	up
Anthocyanidin_11	Cyanidin-3-O-glucoside	Cyanidin	560.0	613.467146	611.3697530000001	4.14511293	20.0691563	16.0923155	4.249278313672153e-4	0.020664624572447658	44.28152151704271	5.468632888989213	up
Anthocyanidin_15	Cyanidin-3-O-sophoroside	Cyanidin	0.256172991	0.281541841	0.328578028	0.032611433100000004	0.0380397155	0.050756048	0.0049059965319148075	0.03526983209193719	7.135432530035045	2.835000884504595	up
Anthocyanidin_16	Cyanidin-3-O-xyloside	Cyanidin	8.6376785	14.4094867	16.2486041	0.136357985	0.229432918	0.23886359	0.03015878661432359	0.0839201018833352	64.98879898342209	6.022119181588881	up
Anthocyanidin_14	Cyanidin-3-O-sambubioside	Cyanidin	0.0581652387	0.073959257	0.0680881703	0.0	0.00788553646	0.0459514129	0.06342512987214431	0.12300631247931018	3.7188709312113226	1.8948646780029765	up
Anthocyanidin_05	Cyanidin-3-O-(6-O-malonyl-beta-D-glucoside)	Cyanidin	21.944716399999997	28.453365299999998	25.593091	0.0258091145	0.124048409	0.111440333	0.005510911264365185	0.03526983209193719	290.8220286146894	8.183992741595896	up
Anthocyanidin_08	Cyanidin-3-O-arabinoside	Cyanidin	0.12546838	0.186526862	0.195022093	0.00996042375	0.0115620431	0.012121101799999999	0.01866188764356854	0.06568043622841072	15.070260241254163	3.9136324252620556	up
Anthocyanidin_407	Cyanidin-3-O-(malonyl)(glucoside)galactoside	Cyanidin	0.139657487	0.168198922	0.146372364	0.0	0.0	0.0	0.0032222348630414916	0.03269189543465838	Inf	Inf	up
Anthocyanidin_122	Cyanidin-3-O-(6''-O-coumaryl)galactoside	Cyanidin	0.237688698	0.44467345700000005	0.594956819	0.045998400999999994	0.048956332699999994	0.059778816799999995	0.06855909945536677	0.12575302494894156	8.2549580868048409	3.0452608901097857	up
Anthocyanidin_12	Cyanidin-3-O-rutinoside	Cyanidin	0.824012648	1.76502297	1.7776903000000002	0.0120295223	0.0354580123	0.024673307599999996	0.04532171203539921	0.1074292433431685	60.513788155316185	5.919191994909356	up
Anthocyanidin_117	Cyanidin-3-O-arabinosidase-glucoside	Cyanidin	0.07722297019999999	0.136467545	0.174123117	0.0132924645	0.0136813476	0.017528623700000003	0.05540099554538371	0.11552858010760704	8.71443608037293	3.123407309173436	up
Anthocyanidin_223	Delphinidin-3-O-(2'''-O-p-coumaroyl)rutinoside	Delphinidin	0.0	0.0	0.016202329799999998	0.0	0.0188300929	0.0200764383	0.42247504661065827	0.45827801666240897	0.41644241468640614	-1.2638110801850557	down
Anthocyanidin_27	Delphinidin-3-O-glucoside	Delphinidin	1.68554876	2.41340124	2.13078932	0.424745153	0.333058684	0.487310429	0.012936745455277305	0.05519678060918317	5.00334747590146	2.3228936490829817	up
Anthocyanidin_211	Delphinidin-3-O-(6''-O-acetyl)galactoside	Delphinidin	0.156493676	0.16936588800000002	0.150577425	0.0688726764	0.0549741158	0.0	0.02436361151078253	0.07425100650905152	3.846986914530678	1.9437289223369438	up
Anthocyanidin_230	Delphinidin-3-O-(coumaroyl)glucoside-5-O-galactoside	Delphinidin	0.051800285599999996	0.060433992400000004	0.060709781100000006	0.0	0.022998221699999998	0.0247263671	0.023769189246745436	0.07425100650905152	3.623793592539031	1.8575007833364425	up
Anthocyanidin_416	Delphinidin-coumaroyl-malonyl-malonyl-rhamnoside-rutinoside	Delphinidin	0.0147484496	0.0	0.0156645511	0.0	0.0	0.0	0.1838735859907866	0.2674524887138714	Inf	Inf	up
Anthocyanidin_20	Delphinidin-3-O-(6-O-acetyl)-glucoside	Delphinidin	0.0319655243	0.029359297000000003	0.030106246200000002	0.0	0.0	0.0	6.457695178889893e-4	0.020664624572447658	Inf	Inf	up
Anthocyanidin_32	Delphinidin-3-O-rutinoside-5-O-glucoside	Delphinidin	0.0264424725	0.030292790099999998	0.0331811609	0.0244981011	0.0	0.0	0.10918507753645663	0.18886067465765474	3.6703425760619464	1.8759147251175505	up
Anthocyanidin_215	Delphinidin-3-O-(6''-O-galloy)glucoside	Delphinidin	4.08500612	4.91290194	5.24075115	2.43589846	1.8473443999999999	2.7713763	0.0063318909850459066	0.03684009300390346	2.0183455530432917	1.013173193762407	up
Anthocyanidin_19	Delphinidin-3,5-O-diglucoside	Delphinidin	0.0340713994	0.0434118234	0.051357501500000007	0.0194410754	0.018051314	0.0209491767	0.03922779645243322	0.10042315891822905	2.2046076602317473	1.1405219315192747	up
Anthocyanidin_247	Malvidin-3-O-(6''-O-malonyl)galactoside	Malvidin	0.0230917993	0.025302576400000002	0.0258945571	0.0	0.0	0.0	0.0011841403824014844	0.024492600264448914	Inf	Inf	up
Anthocyanidin_46	Malvidin-3-O-(6-O-malonyl-beta-D-glucoside)	Malvidin	0.020596899199999998	0.026528060699999998	0.023480417799999997	0.0	0.0	0.0	0.005252233066468327	0.03526983209193719	Inf	Inf	up
Anthocyanidin_275	Pelargonidin-3-O-(acetyl)(malonyl)glucoside	Pelargonidin	0.0	0.00934066307	0.00822016469	0.0040888267	0.0	0.0	0.26575441983035303	0.3270823628681268	4.294832979837468	2.1026020280237065	up
Anthocyanidin_69	Pelargonidin-3-O-rutinoside	Pelargonidin	0.09843574050000001	0.14654024400000001	0.148556738	0.0	0.0	0.0	0.015239087670904592	0.0573706829963467	Inf	Inf	up
Anthocyanidin_68	Pelargonidin-3-O-glucoside	Pelargonidin	118.71276999999999	142.045736	148.495481	1.20899061	7.29871567	4.54157349	0.0035756760631657602	0.03269189543465838	31.36218965439501	4.970954384355033	up
Anthocyanidin_61	Pelargonidin-3-O-(6-O-malonyl-beta-D-glucoside)	Pelargonidin	6.96909425	8.10005992	7.51237196	0.020650609599999998	0.199689785	0.153942061	0.0015307875165280571	0.024492600264448914	60.33284700401009	5.914871757173143	up
Anthocyanidin_59	Pelargonidin-3,5-O-diglucoside	Pelargonidin	16.7165443	25.2318754	35.2866037	5.69856086	6.78067576	6.91173003	0.06877118551895242	0.12575302494894156	3.9830414230535536	1.9938704835994596	up
Anthocyanidin_66	Pelargonidin-3-O-arabinoside	Pelargonidin	0.0252760098	0.0371132415	0.0527107853	0.00548848691	0.0052614107900000005	0.00589776377	0.05383463637964356	0.11552858010760704	6.913886181997188	2.7894968538143985	up
Anthocyanidin_276	Pelargonidin-3-O-glucoside-5-O-arabinoside	Pelargonidin	0.00681087311	0.0	0.011050994199999999	0.0	0.0	0.0	0.20557991580711416	0.2715372067104152	Inf	Inf	up
Anthocyanidin_320	Peonidin-3-O-(6''-O-acetyl)galactoside	Peonidin	0.0156954508	0.0	0.019516911	0.0	0.0	0.0	0.18826967094110392	0.26776130978290336	Inf	Inf	up
Anthocyanidin_326	Peonidin-3,5-diglucoside	Peonidin	0.0106228478	0.0103189734	0.0	0.0	0.0	0.0	0.1835893629875009	0.2674524887138714	Inf	Inf	up
Anthocyanidin_86	Peonidin-3-O-glucoside	Peonidin	3.95273358	6.05338526	5.33820044	0.023458325	0.0651890931	0.0838009758	0.014482494367158797	0.0573706829963467	88.97919506804986	6.475396142416736	up
Anthocyanidin_405	Peonidin-3-O-(6-O-p-coumaroyl)-galactoside	Peonidin	0.0102021012	0.0136479329	0.0	0.0	0.0092581308	0.0	0.40051314519493253	0.4419455395254428	2.576117643531241	1.3651984784927742	up
Anthocyanidin_78	Peonidin-3,5-O-diglucoside	Peonidin	1.9131171000000002	3.99211104	4.92739506	0.0619498301	0.10402726699999999	0.121821915	0.05857891265986832	0.11715782531973663	37.639542682780466	5.234177194439126	up
Anthocyanidin_88	Peonidin-3-O-rutinoside	Peonidin	0.0	0.013044377900000001	0.013127616000000002	0.0	0.0	0.0	0.18350754851812975	0.2674524887138714	Inf	Inf	up
Anthocyanidin_99	Petunidin-3-O-rutinoside	Petunidin	0.0	0.0005777571400000001	0.00204832296	0.0	0.0	0.0	0.28759730670330375	0.33260449773749845	Inf	Inf	up
Anthocyanidin_92	Petunidin-3,5-O-diglucoside	Petunidin	0.000205887393	0.0043872977799999996	0.00470943965	0.0	0.0	0.0	0.1659732292130183	0.2655571667408293	Inf	Inf	up
Anthocyanidin_109	Procyanidin B4	Procyanidin	2.72688698	4.2629319	4.64494878	1.55240256	1.15014819	1.88615776	0.04405756459946582	0.1074292433431685	2.5355211895993803	1.3422823311989498	up
Table S3b. Anthocyanidin DEMs detected in R4 vs R1
Index	Compounds	Class	R4-1	R4-2	R4-3	R1-1	R1-2	R1-3	Pvalue	FDR	Fold_Change	Log2FC	Type
Anthocyanidin_04	Cyanidin-3,5-O-diglucoside	Cyanidin	622.990431	459.154614	357.36443399999996	44.22286629999999	31.780083	52.6710714	0.02931223377248395	0.06684124560038386	11.18725808961995	3.483784581136526	up
Anthocyanidin_11	Cyanidin-3-O-glucoside	Cyanidin	579.966108	540.391118	592.133174	4.14511293	20.0691563	16.0923155	3.001869854711847e-4	0.018911780084684637	42.486616305285764	5.408936544823115	up
Anthocyanidin_15	Cyanidin-3-O-sophoroside	Cyanidin	0.6852830940000001	0.5255713989999999	0.513560606	0.032611433100000004	0.0380397155	0.050756048	0.01002523175418028	0.04877054469416754	14.203565746447685	3.8281812527115027	up
Anthocyanidin_16	Cyanidin-3-O-xyloside	Cyanidin	18.650478500000002	12.043369300000002	17.484031100000003	0.136357985	0.229432918	0.23886359	0.016068057083407635	0.05061437981273405	79.67836087840003	6.316116063868067	up
Anthocyanidin_14	Cyanidin-3-O-sambubioside	Cyanidin	0.0750438596	0.0756109187	0.20253987199999998	0.0	0.00788553646	0.0459514129	0.13198137312996613	0.18897332970881514	6.560450666293102	2.713794923333295	up
Anthocyanidin_05	Cyanidin-3-O-(6-O-malonyl-beta-D-glucoside)	Cyanidin	8.8437799	7.31260949	18.2058812	0.0258091145	0.124048409	0.111440333	0.07919159136903423	0.13758231491713652	131.50613269573452	7.038986269926669	up
Anthocyanidin_08	Cyanidin-3-O-arabinoside	Cyanidin	0.260907097	0.183477287	0.26305023899999996	0.00996042375	0.0115620431	0.012121101799999999	0.013269520393857754	0.04877054469416754	21.02733602251199	4.394194179833079	up
Anthocyanidin_407	Cyanidin-3-O-(malonyl)(glucoside)galactoside	Cyanidin	0.0	0.0341800774	0.05506698559999999	0.0	0.0	0.0	0.20498554300977825	0.269043525200334	Inf	Inf	up
Anthocyanidin_122	Cyanidin-3-O-(6''-O-coumaryl)galactoside	Cyanidin	0.433385167	0.33671419799999996	0.25457934600000004	0.045998400999999994	0.048956332699999994	0.059778816799999995	0.029627170937245796	0.06684124560038386	6.622214171967832	2.727313670330099	up
Anthocyanidin_12	Cyanidin-3-O-rutinoside	Cyanidin	2.02629585	1.4289998	1.43778509	0.0120295223	0.0354580123	0.024673307599999996	0.014708576971256876	0.04877054469416754	67.80797716354813	6.083383101837598	up
Anthocyanidin_117	Cyanidin-3-O-arabinosidase-glucoside	Cyanidin	0.163213517	0.112399674	0.11098365199999999	0.0132924645	0.0136813476	0.017528623700000003	0.021399200087839954	0.06127952752426896	8.687093999470472	3.118873648419875	up
Anthocyanidin_223	Delphinidin-3-O-(2'''-O-p-coumaroyl)rutinoside	Delphinidin	0.0	0.0188151151	0.0	0.0	0.0188300929	0.0200764383	0.4994538287385471	0.5425101932849736	0.483597856701242	-1.0481202442898656	down
Anthocyanidin_415	Delphinidin-coumaroyl-Sophorotriose	Delphinidin	0.0	0.019108352	0.0	0.0211619029	0.0197919384	0.0210805042	0.15309308677048092	0.20520988226681486	0.3080285903878844	-1.6988638306667607	down
Anthocyanidin_224	Delphinidin-3-O-sambubioside-5-O-galactoside	Delphinidin	0.021292464100000002	0.0220511306	0.0	0.0	0.0186365145	0.0	0.43726307128496206	0.4919209551955823	2.3257350348424866	1.2176867435466814	up
Anthocyanidin_27	Delphinidin-3-O-glucoside	Delphinidin	2.30318979	1.42386637	2.30179426	0.424745153	0.333058684	0.487310429	0.029707220266837274	0.06684124560038386	4.8420057376485	2.2756047888932587	up
Anthocyanidin_211	Delphinidin-3-O-(6''-O-acetyl)galactoside	Delphinidin	0.161633373	0.15317355900000001	0.21701953699999998	0.0688726764	0.0549741158	0.0	0.00947569531165871	0.04877054469416754	4.294228857709567	2.102399080596866	up
Anthocyanidin_230	Delphinidin-3-O-(coumaroyl)glucoside-5-O-galactoside	Delphinidin	0.0392527911	0.0365035649	0.044667663499999996	0.0	0.022998221699999998	0.0247263671	0.08272126491801834	0.13758231491713652	2.523311829980607	1.3353185050727332	up
Anthocyanidin_22	Delphinidin-3-O-(6-O-malonyl)-glucoside-3'-glucoside	Delphinidin	0.056004385999999996	0.0458857201	0.0639395933	0.0236656006	0.0227591385	0.021806667999999998	0.02384072184439763	0.06499632753883365	2.4304012836340876	1.281194536922698	up
Anthocyanidin_20	Delphinidin-3-O-(6-O-acetyl)-glucoside	Delphinidin	0.0341429426	0.0357958851	0.038748205699999996	0.0	0.0	0.0	0.0013793983160957544	0.019787410037162174	Inf	Inf	up
Anthocyanidin_32	Delphinidin-3-O-rutinoside-5-O-glucoside	Delphinidin	0.032685805400000004	0.0301193726	0.04507037480000001	0.0244981011	0.0	0.0	0.0556807147027336	0.10855600090183223	4.40342508015856	2.1386261200948193	up
Anthocyanidin_19	Delphinidin-3,5-O-diglucoside	Delphinidin	0.07311244019999999	0.055533713600000006	0.0609661085	0.0194410754	0.018051314	0.0209491767	0.01217767324932094	0.04877054469416754	3.2444760630738814	1.6979855222201554	up
Anthocyanidin_44	Malvidin-3,5-O-diglucoside	Malvidin	0.0	0.0278451823	0.129316388	0.0	0.0	0.0	0.3140530906390069	0.3879479354952438	Inf	Inf	up
Anthocyanidin_275	Pelargonidin-3-O-(acetyl)(malonyl)glucoside	Pelargonidin	0.00909407895	0.004420350379999999	0.00468548644	0.0040888267	0.0	0.0	0.08298615820398711	0.13758231491713652	4.451134055155725	2.1541729512049224	up
Anthocyanidin_69	Pelargonidin-3-O-rutinoside	Pelargonidin	0.22315191399999998	0.147866775	0.189979665	0.0	0.0	0.0	0.013300293876221447	0.04877054469416754	Inf	Inf	up
Anthocyanidin_68	Pelargonidin-3-O-glucoside	Pelargonidin	142.845295	127.21776299999999	151.945574	1.20899061	7.29871567	4.54157349	0.0017470115823765733	0.019787410037162174	32.33961103126843	5.01523042160757	up
Anthocyanidin_61	Pelargonidin-3-O-(6-O-malonyl-beta-D-glucoside)	Pelargonidin	3.03299442	2.73925443	5.79158692	0.020650609599999998	0.199689785	0.153942061	0.061294384101492114	0.11357488818805891	30.896013417092696	4.949348790802316	up
Anthocyanidin_59	Pelargonidin-3,5-O-diglucoside	Pelargonidin	24.7838915	18.617804	11.3217504	5.69856086	6.78067576	6.91173003	0.09259274204629606	0.14957289099786286	2.82211025823202	1.4967743543055332	up
Anthocyanidin_66	Pelargonidin-3-O-arabinoside	Pelargonidin	0.0470097687	0.0339847219	0.045254385999999994	0.00548848691	0.0052614107900000005	0.00589776377	0.012114471832865117	0.04877054469416754	7.58358024203624	2.9228791119824598	up
Anthocyanidin_276	Pelargonidin-3-O-glucoside-5-O-arabinoside	Pelargonidin	0.0173499801	0.011598940700000001	0.0144264553	0.0	0.0	0.0	0.012930642249219146	0.04877054469416754	Inf	Inf	up
Anthocyanidin_320	Peonidin-3-O-(6''-O-acetyl)galactoside	Peonidin	0.0182151316	0.0136501528	0.0174546053	0.0	0.0	0.0	0.007296943975397348	0.04877054469416754	Inf	Inf	up
Anthocyanidin_326	Peonidin-3,5-diglucoside	Peonidin	0.0786353668	0.055319005899999996	0.0156273525	0.0	0.0	0.0	0.11339080221789347	0.166130710226216	Inf	Inf	up
Anthocyanidin_86	Peonidin-3-O-glucoside	Peonidin	4.64565391	3.99674068	6.46598884	0.023458325	0.0651890931	0.0838009758	0.02128187518990237	0.06127952752426896	87.61104170538755	6.453040800441419	up
Anthocyanidin_405	Peonidin-3-O-(6-O-p-coumaroyl)-galactoside	Peonidin	0.0143054027	0.0	0.0126872608	0.0	0.0092581308	0.0	0.3484776670731861	0.4065572782520505	2.915562988157394	1.5437744912469806	up
Anthocyanidin_78	Peonidin-3,5-O-diglucoside	Peonidin	4.53807815	2.60692605	2.09379984	0.0619498301	0.10402726699999999	0.121821915	0.056862667139054975	0.10855600090183223	32.10158357593612	5.004572562353281	up
Anthocyanidin_88	Peonidin-3-O-rutinoside	Peonidin	0.013057177	0.015151538	0.0225637959	0.0	0.0	0.0	0.02783013388882561	0.06684124560038386	Inf	Inf	up
Anthocyanidin_323	Peonidin-3-O-(6''-O-acetyl-malonyl)glucoside	Peonidin	0.0846692584	0.06271379099999999	0.05605163480000001	0.0188231061	0.013926496699999999	0.0182202074	0.024760505729079486	0.06499632753883365	3.9912780408980217	1.9968507835479303	up
Anthocyanidin_99	Petunidin-3-O-rutinoside	Petunidin	0.0157168461	0.0198454675	0.0327248804	0.0	0.0	0.0	0.04708379342942504	0.09648476577850468	Inf	Inf	up
Anthocyanidin_92	Petunidin-3,5-O-diglucoside	Petunidin	0.0011904306199999998	0.00010541719300000001	0.0	0.0	0.0	0.0	0.37397294241722256	0.4283690067688186	Inf	Inf	up
Anthocyanidin_109	Procyanidin B4	Procyanidin	6.47262759	5.22530047	5.76445375	1.55240256	1.15014819	1.88615776	0.0014158481796068974	0.019787410037162174	3.8055112395884136	1.9280902811332619	up
Anthocyanidin_105	Procyanidin B1	Procyanidin	37.8223684	32.6895498	39.8807815	13.255626600000001	11.3896266	15.359138	0.0021542051673383435	0.019787410037162174	2.7595145529923726	1.4644144939639496	up
Anthocyanidin_39	Naringenin	flavonoid	0.07890311	0.07724404160000001	0.103916467	0.161560664	0.181597906	0.21366131300000002	0.009352790214431325	0.04877054469416754	0.4670516023940187	-1.0983461393739031	down
Table S3c. Anthocyanidin DEMs detected in R4 vs R2
Index	Compounds	Class	R4-1	R4-2	R4-3	R2-1	R2-2	R2-3	Pvalue	FDR	Fold_Change	Log2FC	Type
Anthocyanidin_04	Cyanidin-3,5-O-diglucoside	Cyanidin	622.990431	459.154614	357.36443399999996	280.303331	164.572958	132.710831	0.0444767447769392	0.10593853521620634	2.492281128083327	1.3174668128306468	up
Anthocyanidin_11	Cyanidin-3-O-glucoside	Cyanidin	579.966108	540.391118	592.133174	245.11895299999998	190.932197	184.553957	1.6190569105670936e-4	0.01020005853657269	2.759388185311856	1.4643484264738391	up
Anthocyanidin_15	Cyanidin-3-O-sophoroside	Cyanidin	0.6852830940000001	0.5255713989999999	0.513560606	0.139926249	0.0950344964	0.0562408074	0.00581684612130417	0.05235161509173753	5.921723570561949	2.566017146258886	up
Anthocyanidin_16	Cyanidin-3-O-xyloside	Cyanidin	18.650478500000002	12.043369300000002	17.484031100000003	2.97168914	1.34739691	1.08732614	0.014156924043150616	0.06370615819417777	8.911247830698606	3.155627464644197	up
Anthocyanidin_14	Cyanidin-3-O-sambubioside	Cyanidin	0.0750438596	0.0756109187	0.20253987199999998	0.025769429	0.0173301943	0.0170546962	0.1471808583140998	0.22615595301922653	5.87147611735513	2.5537232494122177	up
Anthocyanidin_05	Cyanidin-3-O-(6-O-malonyl-beta-D-glucoside)	Cyanidin	8.8437799	7.31260949	18.2058812	2.60783109	2.14831483	2.28027578	0.11568893493777184	0.19180007634420068	4.8834865298081835	2.287911517310899	up
Anthocyanidin_08	Cyanidin-3-O-arabinoside	Cyanidin	0.260907097	0.183477287	0.26305023899999996	0.0342420698	0.0231417526	0.0177578337	0.012819521586336641	0.06266388166929278	9.414679682578889	3.2349120105892366	up
Anthocyanidin_12	Cyanidin-3-O-rutinoside	Cyanidin	2.02629585	1.4289998	1.43778509	0.22441514699999998	0.174796987	0.13195044	0.0165807038979174	0.06429819839625377	9.212020913205379	3.2035176863525825	up
Anthocyanidin_117	Cyanidin-3-O-arabinosidase-glucoside	Cyanidin	0.163213517	0.112399674	0.11098365199999999	0.0478193894	0.0310140761	0.028919064700000004	0.02275054635421007	0.07305410145816722	3.5878214857918937	1.843108109886571	up
Anthocyanidin_148	Cyanidin-3-O-hydroxybenzoyl-xyloside-5-malonyl-glucoside	Cyanidin	0.0	0.0	0.0	0.0	0.0101623513	0.009510711429999999	0.18395096594682922	0.2559298528223594	0	-Inf	down
Anthocyanidin_27	Delphinidin-3-O-glucoside	Delphinidin	2.30318979	1.42386637	2.30179426	0.7546015070000001	0.47232355299999995	0.399998002	0.026264197568232256	0.07305410145816722	3.705676415078072	1.8897369086873863	up
Anthocyanidin_211	Delphinidin-3-O-(6''-O-acetyl)galactoside	Delphinidin	0.161633373	0.15317355900000001	0.21701953699999998	0.0761294607	0.07686498809999999	0.055590527599999995	0.02303378590411831	0.07305410145816722	2.549687317748739	1.3503203322633899	up
Anthocyanidin_25	Delphinidin-3-O-arabinoside	Delphinidin	0.0204706938	0.019277164399999998	0.0180152911	0.0	0.0	0.0169910671	0.1364026264373336	0.21483413663880044	3.3996186914004944	1.7653729396349536	up
Anthocyanidin_20	Delphinidin-3-O-(6-O-acetyl)-glucoside	Delphinidin	0.0341429426	0.0357958851	0.038748205699999996	0.0	0.0	0.0	0.0013793983160957544	0.027415851304370097	Inf	Inf	up
Anthocyanidin_19	Delphinidin-3,5-O-diglucoside	Delphinidin	0.07311244019999999	0.055533713600000006	0.0609661085	0.0265049564	0.021377081699999998	0.019870044	0.008646523826927488	0.060525666788492416	2.7986189711504084	1.4847150789611536	up
Anthocyanidin_243	Malvidin-3-O-xyloside	Malvidin	0.0312673445	0.0276044001	0.0	0.0	0.0212367169	0.0	0.3655226643017322	0.44156322482479227	2.772167886270594	1.4710146317015431	up
Anthocyanidin_44	Malvidin-3,5-O-diglucoside	Malvidin	0.0	0.0278451823	0.129316388	0.0	0.0	0.0	0.3140530906390069	0.39185586063803257	Inf	Inf	up
Anthocyanidin_69	Pelargonidin-3-O-rutinoside	Pelargonidin	0.22315191399999998	0.147866775	0.189979665	0.066001586	0.042268834299999995	0.034685251800000004	0.012836679666900582	0.06266388166929278	3.924281882341624	1.9724286744955823	up
Anthocyanidin_68	Pelargonidin-3-O-glucoside	Pelargonidin	142.845295	127.21776299999999	151.945574	74.8443695	58.9706582	55.3958833	0.0013460204201417767	0.027415851304370097	2.230360975324515	1.1572772236726596	up
Anthocyanidin_66	Pelargonidin-3-O-arabinoside	Pelargonidin	0.0470097687	0.0339847219	0.045254385999999994	0.0254482554	0.011669389399999999	0.00829268585	0.017350307503751015	0.06429819839625377	2.7801796373839	1.4751781036646237	up
Anthocyanidin_276	Pelargonidin-3-O-glucoside-5-O-arabinoside	Pelargonidin	0.0173499801	0.011598940700000001	0.0144264553	0.0	0.0	0.0	0.012930642249219146	0.06266388166929278	Inf	Inf	up
Anthocyanidin_320	Peonidin-3-O-(6''-O-acetyl)galactoside	Peonidin	0.0182151316	0.0136501528	0.0174546053	0.0	0.0	0.0	0.007296943975397348	0.05746343380625411	Inf	Inf	up
Anthocyanidin_326	Peonidin-3,5-diglucoside	Peonidin	0.0786353668	0.055319005899999996	0.0156273525	0.0	0.0	0.0	0.11339080221789347	0.19180007634420068	Inf	Inf	up
Anthocyanidin_86	Peonidin-3-O-glucoside	Peonidin	4.64565391	3.99674068	6.46598884	0.482347343	0.387147105	0.40033573100000003	0.02456587838443988	0.07305410145816722	11.897955868317727	3.5726418270795426	up
Anthocyanidin_405	Peonidin-3-O-(6-O-p-coumaroyl)-galactoside	Peonidin	0.0143054027	0.0	0.0126872608	0.0	0.0	0.0	0.18496659814682395	0.2559298528223594	Inf	Inf	up
Anthocyanidin_78	Peonidin-3,5-O-diglucoside	Peonidin	4.53807815	2.60692605	2.09379984	0.943830293	0.628007534	0.6949140690000001	0.08668624834411787	0.17066355142748205	4.075789704335599	2.027079615699266	up
Anthocyanidin_88	Peonidin-3-O-rutinoside	Peonidin	0.013057177	0.015151538	0.0225637959	0.0	0.0	0.0	0.02783013388882561	0.07305410145816722	Inf	Inf	up
Anthocyanidin_323	Peonidin-3-O-(6''-O-acetyl-malonyl)glucoside	Peonidin	0.0846692584	0.06271379099999999	0.05605163480000001	0.025027359199999998	0.0198534893	0.018176798600000002	0.02709430236397138	0.07305410145816722	3.226169918414225	1.6898224254736616	up
Anthocyanidin_99	Petunidin-3-O-rutinoside	Petunidin	0.0157168461	0.0198454675	0.0327248804	0.0	0.0	0.0	0.04708379342942504	0.10593853521620634	Inf	Inf	up
Anthocyanidin_92	Petunidin-3,5-O-diglucoside	Petunidin	0.0011904306199999998	0.00010541719300000001	0.0	0.0	0.0	0.0	0.37397294241722256	0.44156322482479227	Inf	Inf	up
Anthocyanidin_109	Procyanidin B4	Procyanidin	6.47262759	5.22530047	5.76445375	2.6683981	1.74188343	1.41852318	0.001740688971706038	0.027415851304370097	2.995876972862246	1.5829783800430417	up
Anthocyanidin_105	Procyanidin B1	Procyanidin	37.8223684	32.6895498	39.8807815	20.1052736	13.9486519	11.3272982	0.003400757830120547	0.04284954865951889	2.432563309217244	1.2824773526755373	up
Anthocyanidin_39	Naringenin	flavonoid	0.07890311	0.07724404160000001	0.103916467	0.227934179	0.17424702600000003	0.169885492	0.0173293015745439	0.06429819839625377	0.4546036676559062	-1.1373187712955195	down

## Sheet: Table S4
Table S4a. Carotenoid DEMs detected in R3 vs R1
Index	Compounds	Class	R3-1	R3-2	R3-3	R1-1	R1-2	R1-3	Pvalue	FDR	Fold_Change	Log2FC	Type
Carotenoid_04	β-carotene	carotenes	3.87669809	3.93001009	4.11493323	34.1757342	55.1138078	24.514726	0.06399161766993297	0.2313475930681692	0.10475566179995992	-3.254899874542848	down
Carotenoid_05	phytofluene	carotenes	0.0	0.0	0.0	0.729792971	0.979285011	0.580312073	0.022473756192392058	0.18728130160326717	0	-Inf	down
Carotenoid_01	α-carotene	carotenes	0.24547981600000002	0.21912815300000002	0.322770134	0.0	0.0	0.0	0.013752050799116212	0.17190063498895267	Inf	Inf	up
Carotenoid_03	γ-carotene	carotenes	0.16215760199999998	0.11777336	0.125131526	0.26060183	0.422850115	0.190756583	0.14600415716999718	0.271721523790049	0.46334767395451437	-1.1098329656366328	down
Carotenoid_24	rubixanthin laurate	xanthophylls	0.10797631099999999	0.148720888	0.174979158	1.76471594	3.02421778	1.2689253	0.06940427792045076	0.2313475930681692	0.07125889783417244	-3.8107860203853337	down
Carotenoid_38	violaxanthin-myristate-oleate	xanthophylls	0.246168721	0.23434914199999998	0.263581546	1.34895282	1.35727452	0.823348937	0.03406614881792724	0.189256382321818	0.2108183392575539	-2.2459277212467046	down
Carotenoid_47	zeaxanthin-myristate-palmitate	xanthophylls	0.0915414552	0.103173158	0.126453662	0.177188493	0.449268613	0.16684532900000001	0.22979130912471216	0.32287707648386493	0.4048497282124187	-1.3045415858849128	down
Carotenoid_62	8'-apo-beta-carotenal	xanthophylls	0.020103891699999998	0.019150999	0.0198988264	0.0331090515	0.059923253499999996	0.026208309	0.19070882276006873	0.3075948754194657	0.4960869884484158	-1.0113349766955098	down
Carotenoid_54	β-cryptoxanthin oleate	xanthophylls	0.026787285499999997	0.0239939455	0.0162395994	0.100111459	0.126009183	0.0876249269	0.013287921619182262	0.17190063498895267	0.21361522534000002	-2.226913616683509	down
Carotenoid_52	β-cryptoxanthin myristate	xanthophylls	0.052376843099999994	0.046328153399999995	0.0	0.21061627300000002	0.47505083600000003	0.207177687	0.09168430583531839	0.24127448904031157	0.11055112483401873	-3.177214390545482	down
Carotenoid_64	α-cryptoxanthin	xanthophylls	0.11838022699999999	0.128217558	0.15533893199999999	0.0	0.0	0.0	0.006734951307866259	0.16837378269665648	Inf	Inf	up
Carotenoid_20	lutein dioleate	xanthophylls	0.0895334784	0.0901105954	0.10266653199999999	0.2543091	0.40072810799999997	0.202420519	0.08325093210776961	0.24127448904031157	0.3292414271986612	-1.602782218867213	down
Carotenoid_53	β-cryptoxanthin palmitate	xanthophylls	0.0	0.08160322910000001	0.0704785512	0.0	0.30511085600000004	0.189876341	0.32687432319375215	0.3986272234070148	0.3072438665519666	-1.7025438842353426	down
Carotenoid_51	β-cryptoxanthin laurate	xanthophylls	0.116402949	0.12763128199999998	0.154853501	1.64350506	2.62702525	1.12496782	0.06327257847028085	0.2313475930681692	0.0739297322303029	-3.7577015017952693	down
Carotenoid_18	lutein dipalmitate	xanthophylls	0.7851873340000001	1.059556	1.09698705	1.59733751	3.11134798	1.541496	0.16102495201106407	0.2875445571626144	0.4706631941339035	-1.0872330562146362	down
Carotenoid_28	violaxanthin laurate	xanthophylls	6.47996132	8.83753784	6.82729664	19.6863024	30.749655600000004	13.338170499999999	0.10934538506703254	0.24851223878871034	0.34723792109522905	-1.5260035849257614	down
Carotenoid_29	violaxanthin myristate	xanthophylls	16.528160500000002	18.0773562	17.277944199999997	82.60158879999999	119.45555900000001	60.203237800000004	0.055566750100062394	0.2313475930681692	0.1978318638604183	-2.337653281878628	down
Carotenoid_30	violaxanthin palmitate	xanthophylls	28.052211699999997	31.6399596	27.827195500000002	68.6531054	97.04657259999999	45.53520579999999	0.10847595852283987	0.24851223878871034	0.41432250784328073	-1.2711738988235475	down
Carotenoid_35	violaxanthin dimyristate	xanthophylls	2.00885908	2.21759839	2.09710643	6.07551757	7.82318793	4.14355374	0.06623295182553159	0.2313475930681692	0.3504862565094149	-1.5125702214202346	down
Carotenoid_60	β-cryptoxanthin	xanthophylls	3.30807348	3.11788093	3.61626872	7.95211844	14.742932099999999	6.75196021	0.12106052150893183	0.2607585904385707	0.3410269115346453	-1.5520425034220002	down
Carotenoid_19	lutein distearate	xanthophylls	1.119241	1.28121695	1.46013153	2.63637458	4.19881929	1.81926468	0.14672962284662644	0.271721523790049	0.4460809948647798	-1.164622411017986	down
Carotenoid_22	neochrome palmitate	xanthophylls	0.857478849	0.9439556	1.08231283	6.02797304	6.64913086	3.80901112	0.033654515990976665	0.189256382321818	0.17491975977976648	-2.515234822631488	down
Carotenoid_23	rubixanthin caprate	xanthophylls	0.0309045202	0.0477733602	0.0557195467	0.560587386	0.7680649390000001	0.33562512200000005	0.05459182015815498	0.2313475930681692	0.08075422000235756	-3.6303185365638897	down
Carotenoid_32	violaxanthin dilaurate	xanthophylls	33.7486101	35.6968718	36.4429381	92.86591240000001	121.52508999999999	63.13614200000001	0.07659343409747035	0.23935448155459485	0.3815425702913693	-1.3900840613612293	down
Carotenoid_33	violaxanthin-myristate-caprate	xanthophylls	48.38506160000001	50.762664	50.217928	125.036832	175.369629	87.93739029999999	0.08788860758437159	0.24127448904031157	0.38462216692755963	-1.3784861829768706	down
Carotenoid_39	violaxanthin dioleate	xanthophylls	0.200762146	0.17459959600000002	0.180858357	1.76932354	2.0194162	1.24974644	0.022142355789279252	0.18728130160326717	0.11039428890524415	-3.1792625566590047	down
Carotenoid_46	zeaxanthin-laurate-palmitate	xanthophylls	0.556632826	0.603985873	0.727901659	1.32925614	3.06365366	1.24482543	0.16859092705954837	0.2906740121716351	0.3349785474051076	-1.577859388998371	down
Carotenoid_48	zeaxanthin dipalmitate	xanthophylls	0.47550882299999997	0.592016145	0.732679077	1.52814877	2.56587406	1.17055198	0.10579742737810559	0.24851223878871034	0.3419467117421397	-1.548156578826919	down
Carotenoid_49	zeaxanthin-palmitate-stearate	xanthophylls	0.240529369	0.249830474	0.28748077699999997	0.481584015	0.907041653	0.475629023	0.1252520496900096	0.2607585904385707	0.4172394596914011	-1.2610524902198388	down
Carotenoid_59	lutein	xanthophylls	2.79821126	3.39612513	2.97098341	1.13408522	1.63594621	0.93268188	0.0029295252806155773	0.14647626403077887	2.4752982563481267	1.3076023704567523	up
Table S4b. Carotenoid DEMs detected in R4 vs R1
Index	Compounds	Class	R4-1	R4-2	R4-3	R1-1	R1-2	R1-3	Pvalue	FDR	Fold_Change	Log2FC	Type
Carotenoid_04	β-carotene	carotenes	0.788094651	0.763543738	1.10872794	34.1757342	55.1138078	24.514726	0.05457918711752583	0.10523474184736727	0.023376683280454825	-5.418785937162487	down
Carotenoid_02	lycopene	carotenes	0.0	0.0	0.0	0.156537073	0.435021318	0.150845134	0.11862180059135785	0.14686508644644305	0	-Inf	down
Carotenoid_05	phytofluene	carotenes	0.0	0.0	0.0	0.729792971	0.979285011	0.580312073	0.022473756192392058	0.10523474184736727	0	-Inf	down
Carotenoid_01	α-carotene	carotenes	0.10790510199999999	0.118869781	0.182014985	0.0	0.0	0.0	0.027542068064606826	0.10523474184736727	Inf	Inf	up
Carotenoid_07	ε-carotene	carotenes	0.0295674143	0.028807405600000002	0.0434925075	0.0	0.0	0.0	0.019194817189504262	0.10523474184736727	Inf	Inf	up
Carotenoid_03	γ-carotene	carotenes	0.0	0.11042793199999999	0.177796537	0.26060183	0.422850115	0.190756583	0.09089397049474277	0.12918516564744129	0.32969761763751637	-1.6007846326135433	down
Carotenoid_24	rubixanthin laurate	xanthophylls	0.0285035741	0.0	0.0739120879	1.76471594	3.02421778	1.2689253	0.06257216507220452	0.10523474184736727	0.016906247184339397	-5.886299741109722	down
Carotenoid_14	5,6epoxy-luttein dilaurate	xanthophylls	0.036343603599999996	0.0	0.0	0.31569812199999997	0.642259757	0.303926273	0.0647598411368414	0.10523474184736727	0.0288010619218871	-5.117734183621154	down
Carotenoid_38	violaxanthin-myristate-oleate	xanthophylls	0.0412156766	0.0	0.0	1.34895282	1.35727452	0.823348937	0.02175507189167517	0.10523474184736727	0.011677230739728253	-6.420158010741298	down
Carotenoid_47	zeaxanthin-myristate-palmitate	xanthophylls	0.0	0.0114474404	0.0	0.177188493	0.449268613	0.16684532900000001	0.10595068409138407	0.1377358893187993	0.014430108739046035	-6.114774018380029	down
Carotenoid_62	8'-apo-beta-carotenal	xanthophylls	0.0	0.0	0.0	0.0331090515	0.059923253499999996	0.026208309	0.06088332658576498	0.10523474184736727	0	-Inf	down
Carotenoid_41	zeaxanthin palmitate	xanthophylls	0.0	0.0	0.0	0.19517766	0.657192522	0.34855276	0.09846515835854043	0.13128687781138723	0	-Inf	down
Carotenoid_54	β-cryptoxanthin oleate	xanthophylls	0.0	0.0	0.0	0.100111459	0.126009183	0.0876249269	0.011481650622301401	0.10523474184736727	0	-Inf	down
Carotenoid_52	β-cryptoxanthin myristate	xanthophylls	0.0	0.0	0.0	0.21061627300000002	0.47505083600000003	0.207177687	0.0785445903894717	0.12012702059566259	0	-Inf	down
Carotenoid_64	α-cryptoxanthin	xanthophylls	0.0656571358	0.058764413499999994	0.0774795205	0.0	0.0	0.0	0.006528735002811161	0.10523474184736727	Inf	Inf	up
Carotenoid_42	zeaxanthin-caprate-laurate	xanthophylls	0.0	0.0	0.0	0.00959872412	0.022827025299999998	0.0115186854	0.0710202625812457	0.1119107167946902	0	-Inf	down
Carotenoid_66	canthaxanthin	xanthophylls	0.000324035001	0.00025148856899999996	0.0	0.0	0.0	0.0	0.18991392174856805	0.22444372570285318	Inf	Inf	up
Carotenoid_20	lutein dioleate	xanthophylls	0.0	0.022125969199999998	0.0227176823	0.2543091	0.40072810799999997	0.202420519	0.04292067844498836	0.10523474184736727	0.052298381702028794	-4.257089884728502	down
Carotenoid_53	β-cryptoxanthin palmitate	xanthophylls	0.0	0.0	0.0	0.0	0.30511085600000004	0.189876341	0.20476876177373737	0.23662168027187427	0	-Inf	down
Carotenoid_51	β-cryptoxanthin laurate	xanthophylls	0.038526250899999996	0.0387144632	0.053887778899999995	1.64350506	2.62702525	1.12496782	0.05759832880339151	0.10523474184736727	0.02430331543827261	-5.3627030512489515	down
Carotenoid_08	antheraxanthin dipalmitate	xanthophylls	0.33097855600000003	0.40635188899999997	0.596413586	5.61844006	8.299967200000001	3.80645602	0.052122970747783076	0.10523474184736727	0.07524707017091305	-3.732220779758623	down
Carotenoid_17	lutein dimyristate	xanthophylls	0.0653325117	0.050747514900000006	0.0987246087	1.02987723	2.71027878	1.24908133	0.09440454412697633	0.12918516564744129	0.0430536013145448	-4.537722269659465	down
Carotenoid_18	lutein dipalmitate	xanthophylls	0.0931641607	0.08465457259999999	0.137010989	1.59733751	3.11134798	1.541496	0.06126157014533171	0.10523474184736727	0.05037129286624924	-4.3112544290428865	down
Carotenoid_28	violaxanthin laurate	xanthophylls	0.735011092	0.7599279320000001	1.32058275	19.6863024	30.749655600000004	13.338170499999999	0.0571520667090275	0.10523474184736727	0.044148337895358304	-4.50149706572345	down
Carotenoid_29	violaxanthin myristate	xanthophylls	3.39985211	3.04627237	4.39300699	82.60158879999999	119.45555900000001	60.203237800000004	0.03988722490422423	0.10523474184736727	0.04132965581211286	-4.596678840585028	down
Carotenoid_30	violaxanthin palmitate	xanthophylls	3.26315011	2.65720676	3.07282384	68.6531054	97.04657259999999	45.53520579999999	0.045498943908371406	0.10523474184736727	0.042574316079889825	-4.553872835351269	down
Carotenoid_35	violaxanthin dimyristate	xanthophylls	0.38115356200000006	0.315501988	0.43184815200000004	6.07551757	7.82318793	4.14355374	0.03362633430289587	0.10523474184736727	0.06254780440678338	-3.9988969469030513	down
Carotenoid_36	violaxanthin-myristate-palmitate	xanthophylls	0.228808233	0.191025845	0.47221112200000004	4.67879153	7.50957691	3.22703335	0.06065067793826838	0.10523474184736727	0.05786713912177569	-4.11111186892301	down
Carotenoid_55	antheraxanthin	xanthophylls	0.21934606899999998	0.25014165	0.5428871129999999	0.496872894	1.30412266	0.515952799	0.238668504091194	0.26979917853787144	0.436943201901402	-1.194482338412694	down
Carotenoid_56	zeaxanthin	xanthophylls	1.83884644	1.09774105	1.57097569	2.97525277	5.63643818	2.4055197999999995	0.15587806001342155	0.188503700481347	0.40913832750272117	-1.2893394016896347	down
Carotenoid_57	violaxanthin	xanthophylls	1.2122874	1.15150845	1.73743257	3.45452576	5.67589374	2.76024966	0.092228491767306	0.12918516564744129	0.34491149024618895	-1.5357019039109392	down
Carotenoid_60	β-cryptoxanthin	xanthophylls	0.407103771	0.365549205	0.646719947	7.95211844	14.742932099999999	6.75196021	0.06398929927758794	0.10523474184736727	0.04820091706591984	-4.37479559448404	down
Carotenoid_67	echinenone	xanthophylls	0.0032088735499999996	0.00166972664	0.0035652014700000003	0.007591598459999999	0.013739062	0.005763292370000001	0.11623462615741241	0.14686508644644305	0.3116489392662754	-1.6820062925120238	down
Carotenoid_15	lutein dilaurate	xanthophylls	0.16997264	0.158160785	0.321421578	2.89070775	4.39757297	2.24774722	0.042443158246364424	0.10523474184736727	0.0681158871478726	-3.8758648623698413	down
Carotenoid_19	lutein distearate	xanthophylls	0.177286665	0.136494533	0.18157742300000002	2.63637458	4.19881929	1.81926468	0.05995102965550407	0.10523474184736727	0.05723739020045338	-4.126898297421888	down
Carotenoid_22	neochrome palmitate	xanthophylls	0.10138920400000001	0.20364115300000002	0.127707293	6.02797304	6.64913086	3.80901112	0.024860546025795658	0.10523474184736727	0.026248612815998662	-5.251615008381123	down
Carotenoid_23	rubixanthin caprate	xanthophylls	0.019671999	0.0172312376	0.018067033	0.560587386	0.7680649390000001	0.33562512200000005	0.05013918174297707	0.10523474184736727	0.033029510613803326	-4.92010059587849	down
Carotenoid_32	violaxanthin dilaurate	xanthophylls	6.33721962	4.73409543	7.49307359	92.86591240000001	121.52508999999999	63.13614200000001	0.03582229379658877	0.10523474184736727	0.06689215456792628	-3.9020191751661084	down
Carotenoid_33	violaxanthin-myristate-caprate	xanthophylls	8.17508011	6.48496521	10.815451199999998	125.036832	175.369629	87.93739029999999	0.04088247036033954	0.10523474184736727	0.0656003601826565	-3.930152453707192	down
Carotenoid_34	violaxanthin-myristate-laurate	xanthophylls	6.19817599	6.46940855	13.4824509	110.89046699999999	164.265989	69.5714843	0.059596572832062746	0.10523474184736727	0.07585702341748944	-3.7205734274897733	down
Carotenoid_37	violaxanthin dipalmitate	xanthophylls	0.59058664	0.77569831	1.21321345	11.5972075	17.1130207	8.23075873	0.04683647726401112	0.10523474184736727	0.06982754426371793	-3.8400599537109446	down
Carotenoid_39	violaxanthin dioleate	xanthophylls	0.0326021691	0.026107604399999998	0.0506749917	1.76932354	2.0194162	1.24974644	0.018420728650102337	0.10523474184736727	0.021709847222405203	-5.525506616389789	down
Carotenoid_46	zeaxanthin-laurate-palmitate	xanthophylls	0.0421072221	0.0362159543	0.0434415584	1.32925614	3.06365366	1.24482543	0.09009047628805923	0.12918516564744129	0.02159816483613048	-5.532947455825385	down
Carotenoid_48	zeaxanthin dipalmitate	xanthophylls	0.058712349000000004	0.0327741054	0.0689473859	1.52814877	2.56587406	1.17055198	0.055410302275094137	0.10523474184736727	0.03047422557188432	-5.036266631039103	down
Carotenoid_49	zeaxanthin-palmitate-stearate	xanthophylls	0.0179950949	0.015316525800000001	0.0227838162	0.481584015	0.907041653	0.475629023	0.0517939134395466	0.10523474184736727	0.030090007106223237	-5.054571742388559	down
Carotenoid_59	lutein	xanthophylls	4.98671432	3.57713718	4.60719281	1.13408522	1.63594621	0.93268188	0.007266859347778507	0.10523474184736727	3.5571331635178636	1.8307149836071974	up
Table S4c. Carotenoid DEMs detected in R4 vs R2
Index	Compounds	Class	R4-1	R4-2	R4-3	R2-1	R2-2	R2-3	Pvalue	FDR	Fold_Change	Log2FC	Type
Carotenoid_04	β-carotene	carotenes	0.788094651	0.763543738	1.10872794	34.324358600000004	11.2467288	14.7489301	0.11578464308976189	0.15052003601669045	0.04410420353409214	-4.502940025402756	down
Carotenoid_02	lycopene	carotenes	0.0	0.0	0.0	0.248969275	0.128643064	0.143640106	0.04433999009331629	0.109449559103525	0	-Inf	down
Carotenoid_05	phytofluene	carotenes	0.0	0.0	0.0	0.6482483370000001	0.147296066	0.178823925	0.18281730438482455	0.21125555173357502	0	-Inf	down
Carotenoid_01	α-carotene	carotenes	0.10790510199999999	0.118869781	0.182014985	0.983322775	0.357345756	0.497711433	0.1265157855404563	0.1604590450757007	0.2223641880378979	-2.169003635514404	down
Carotenoid_07	ε-carotene	carotenes	0.0295674143	0.028807405600000002	0.0434925075	0.0	0.0	0.0	0.019194817189504262	0.109449559103525	Inf	Inf	up
Carotenoid_03	γ-carotene	carotenes	0.0	0.11042793199999999	0.177796537	0.45878682299999995	0.216204969	0.23896066800000001	0.09831200843454047	0.1319041678723689	0.31536046087123615	-1.6649263050214302	down
Carotenoid_24	rubixanthin laurate	xanthophylls	0.0285035741	0.0	0.0739120879	2.34473868	1.00461698	1.08761769	0.07909355971080846	0.11424625291561222	0.023082325252190214	-5.437067625200787	down
Carotenoid_14	5,6epoxy-luttein dilaurate	xanthophylls	0.036343603599999996	0.0	0.0	0.805882167	0.36865424399999996	0.43850214	0.059503625585045766	0.109449559103525	0.022531143832531998	-5.471935633430272	down
Carotenoid_38	violaxanthin-myristate-oleate	xanthophylls	0.0412156766	0.0	0.0	1.317051	0.705333333	0.8489362140000001	0.035622598621446726	0.109449559103525	0.01435425823252746	-6.122377409693156	down
Carotenoid_47	zeaxanthin-myristate-palmitate	xanthophylls	0.0	0.0114474404	0.0	0.458314856	0.195827743	0.27671897300000003	0.058222945558630945	0.109449559103525	0.012297682861055951	-6.345469682322575	down
Carotenoid_62	8'-apo-beta-carotenal	xanthophylls	0.0	0.0	0.0	0.0609841622	0.033257349900000004	0.0405824333	0.03242338509513378	0.109449559103525	0	-Inf	down
Carotenoid_41	zeaxanthin palmitate	xanthophylls	0.0	0.0	0.0	0.9326670890000001	0.163183437	0.23913389	0.2107513774887807	0.23317173679609782	0	-Inf	down
Carotenoid_54	β-cryptoxanthin oleate	xanthophylls	0.0	0.0	0.0	0.151251505	0.0672144928	0.07327043	0.06945837404646779	0.109449559103525	0	-Inf	down
Carotenoid_52	β-cryptoxanthin myristate	xanthophylls	0.0	0.0	0.0	0.39573012399999996	0.15749627300000002	0.227835745	0.06641857351014759	0.109449559103525	0	-Inf	down
Carotenoid_42	zeaxanthin-caprate-laurate	xanthophylls	0.0	0.0	0.0	0.024398384500000002	0.011531656299999998	0.014456286899999999	0.0497767979179177	0.109449559103525	0	-Inf	down
Carotenoid_66	canthaxanthin	xanthophylls	0.000324035001	0.00025148856899999996	0.0	0.0	0.0	0.0	0.18991392174856805	0.21468530284620735	Inf	Inf	up
Carotenoid_20	lutein dioleate	xanthophylls	0.0	0.022125969199999998	0.0227176823	0.330700032	0.180053623	0.21049521100000002	0.036224173081380207	0.109449559103525	0.062175004515015765	-4.007521482567113	down
Carotenoid_53	β-cryptoxanthin palmitate	xanthophylls	0.0	0.0	0.0	0.295802344	0.14512256699999998	0.0	0.22737293204384249	0.24632067638082933	0	-Inf	down
Carotenoid_51	β-cryptoxanthin laurate	xanthophylls	0.038526250899999996	0.0387144632	0.053887778899999995	2.26969591	0.997515528	1.17398614	0.06885811567247108	0.109449559103525	0.02952548061576017	-5.081895645771926	down
Carotenoid_08	antheraxanthin dipalmitate	xanthophylls	0.33097855600000003	0.40635188899999997	0.596413586	10.477763699999999	6.65668737	8.09488486	0.01859777990638054	0.109449559103525	0.05286480923241645	-4.241548513562672	down
Carotenoid_17	lutein dimyristate	xanthophylls	0.0653325117	0.050747514900000006	0.0987246087	2.46741844	1.36695859	1.45676177	0.040632097678221596	0.109449559103525	0.040597051678175594	-4.622481232899384	down
Carotenoid_18	lutein dipalmitate	xanthophylls	0.0931641607	0.08465457259999999	0.137010989	3.02382642	1.60854244	2.03286733	0.036898964996700166	0.109449559103525	0.04723459354258833	-4.404012346031714	down
Carotenoid_28	violaxanthin laurate	xanthophylls	0.735011092	0.7599279320000001	1.32058275	22.239784600000004	15.767412	17.2637049	0.011692209531133167	0.109449559103525	0.0509403989728664	-4.29504593071382	down
Carotenoid_29	violaxanthin myristate	xanthophylls	3.39985211	3.04627237	4.39300699	83.2568895	43.2333333	51.4966375	0.044611732973547785	0.109449559103525	0.06089849246023247	-4.037449675059642	down
Carotenoid_30	violaxanthin palmitate	xanthophylls	3.26315011	2.65720676	3.07282384	72.80234399999999	45.9691511	44.236397	0.03090276317976338	0.109449559103525	0.05517021657137299	-4.179966545975232	down
Carotenoid_35	violaxanthin dimyristate	xanthophylls	0.38115356200000006	0.315501988	0.43184815200000004	7.11175166	3.60720497	3.81713878	0.05872043829785452	0.109449559103525	0.07763458275209548	-3.6871567377375305	down
Carotenoid_36	violaxanthin-myristate-palmitate	xanthophylls	0.228808233	0.191025845	0.47221112200000004	8.53934115	4.49886128	6.13888323	0.03447837736474438	0.109449559103525	0.04651620250415047	-4.426122867083462	down
Carotenoid_57	violaxanthin	xanthophylls	1.2122874	1.15150845	1.73743257	5.50896421	3.18884058	3.74536377	0.04971324937034837	0.109449559103525	0.3295967904175044	-1.6012259011262282	down
Carotenoid_60	β-cryptoxanthin	xanthophylls	0.407103771	0.365549205	0.646719947	14.022267999999999	5.78271222	8.24269411	0.06787512570379625	0.109449559103525	0.05060572603275803	-4.3045555548218335	down
Carotenoid_67	echinenone	xanthophylls	0.0032088735499999996	0.00166972664	0.0035652014700000003	0.012195090300000001	0.00655619048	0.00657870389	0.08440714349045005	0.11862625571630818	0.33335202409342785	-1.5848816077883643	down
Carotenoid_15	lutein dilaurate	xanthophylls	0.16997264	0.158160785	0.321421578	5.24874881	2.60465839	3.12492358	0.05043983253748405	0.109449559103525	0.059167009631677356	-4.079063208301293	down
Carotenoid_19	lutein distearate	xanthophylls	0.177286665	0.136494533	0.18157742300000002	4.5680076	2.61904762	2.7876502999999997	0.03673387606597201	0.109449559103525	0.04966147822677777	-4.331728984266792	down
Carotenoid_22	neochrome palmitate	xanthophylls	0.10138920400000001	0.20364115300000002	0.127707293	4.84526449	2.48308489	2.80788669	0.04824479298694344	0.109449559103525	0.04269214400804697	-4.5498855729351	down
Carotenoid_23	rubixanthin caprate	xanthophylls	0.019671999	0.0172312376	0.018067033	0.6986791259999999	0.296298137	0.339250051	0.07903316317343693	0.11424625291561222	0.04120007814500491	-4.601209115975354	down
Carotenoid_32	violaxanthin dilaurate	xanthophylls	6.33721962	4.73409543	7.49307359	114.45106100000001	66.4826087	68.8296311	0.03836721095798514	0.109449559103525	0.07432792800438519	-3.7499517983528348	down
Carotenoid_33	violaxanthin-myristate-caprate	xanthophylls	8.17508011	6.48496521	10.815451199999998	167.007919	93.05755690000001	101.295089	0.04065581417378084	0.109449559103525	0.07049882857873514	-3.826256904145424	down
Carotenoid_34	violaxanthin-myristate-laurate	xanthophylls	6.19817599	6.46940855	13.4824509	144.50364299999998	93.4881988	110.676992	0.016925793222833604	0.109449559103525	0.07499963548505724	-3.736972605968582	down
Carotenoid_37	violaxanthin dipalmitate	xanthophylls	0.59058664	0.77569831	1.21321345	21.6083307	13.422939999999999	15.7649073	0.02165715977853482	0.109449559103525	0.05078134815576085	-4.2995574932569625	down
Carotenoid_39	violaxanthin dioleate	xanthophylls	0.0326021691	0.026107604399999998	0.0506749917	1.54948052	0.7527722570000001	0.7659792129999999	0.06438779022443286	0.109449559103525	0.03565074790840702	-4.809923846838193	down
Carotenoid_46	zeaxanthin-laurate-palmitate	xanthophylls	0.0421072221	0.0362159543	0.0434415584	2.71980361	1.40109317	1.6943978	0.04161395560064315	0.109449559103525	0.020938704501535326	-5.577684005721285	down
Carotenoid_48	zeaxanthin dipalmitate	xanthophylls	0.058712349000000004	0.0327741054	0.0689473859	2.69277479	1.2799441	1.60050744	0.05176454609522758	0.109449559103525	0.02878652880763233	-5.118462356202905	down
Carotenoid_49	zeaxanthin-palmitate-stearate	xanthophylls	0.0179950949	0.015316525800000001	0.0227838162	1.18358885	0.534022774	0.706203383	0.05557900716712185	0.109449559103525	0.023143448133622357	-5.433252362724455	down
Carotenoid_59	lutein	xanthophylls	4.98671432	3.57713718	4.60719281	2.30750396	0.934339545	1.38947014	0.00820369561133761	0.109449559103525	2.8439111059169044	1.5078763703521318	up

## Sheet: Table S5
Table S5. Summary of sequencing data quality
Samples	Clean reads	Clean bases	GC Content	%≥Q30
R1-1	23477845	7032698962	0.4608	0.9706
R1-2	24621924	7375726670	0.4589	0.9711
R1-3	23546724	7053368062	0.4601	0.9707
R2-1	25410161	7612351836	0.4576	0.97
R2-2	25261327	7565996696	0.4568	0.9719
R2-3	23102408	6920659038	0.4558	0.967
R3-1	20659566	6189004496	0.4564	0.9666
R3-2	24323981	7285297702	0.4571	0.9749
R3-3	24931585	7468684328	0.4571	0.975
R4-1	24244675	7262804118	0.457	0.972
R4-2	25024359	7495921970	0.4593	0.9715
R4-3	24728510	7408534814	0.4574	0.974
Average value	24111089	7222587391	0.4579	0.9713

## Sheet: Table S6
Table S6. Primers used for real-time quantitative RT-PCR.
Gene_id	Forword primer(5’ - 3’)	Reverse primer(5’ - 3’)	Annotation
gene-LOC112175464	GCTTCGGTTGGCTAAGGACT	TTGTGCCCATTAGCTGCAGA	RcCHS
gene-LOC112179310	ATATCCTGAGGACAAGCGCG	GCCTGAACAACTTGTGCTGG	RcANS
gene-LOC112172868	GGCTGTCTTACGTGGTTGGA	TGAGCATTCGTGCTGAACCT	RcUGT
gene-LOC112190337	GGGTGGTGAGTC-CCAAAGAG	TCCACTGGGTACTTTGCGAC	RcPSY
gene-LOC112198323	AGAAGCTGCGCTCTTGTCTT	ACAGTCAAGCCATCCTGAGC	RcPDS
gene-LOC112192306	CCTGAACACTATCGAGGGCC	GTACGCAACAGGATCCCACA	RcZDS
gene-LOC112180520	CCTGGGAGTCACTTCAGCTG	TTGGTGCTTCTCCGCTTGAT	RcCHYB
gene-LOC112201141	TGCTGTTTGTGCTCAACGTG	CACTGTCACCGAGTTTCCGA	RcZ-ISO
gene-LOC112164558	AGTCCAAATCGCCGGAAACT	CATGGTGGACTTGAGCTGGT	RcNCED
gene-LOC112179065	CTCGCTTCCTTCTCTGCCAA	TGCCATCAAGATGCTCAGCA	RcMYB54
gene-LOC112197815	ATCTGCGGCCGGATATCAAG	GTGTCCCCATAGCCAGCTTT	RcMYB14
gene-LOC112169043	CTACGGCCCCAGAAATTGGT	CTGGCAATCACACCCCTCAT	RcMYB44
gene-LOC112175776	CATCCTTGCCACTAGTGCCA	GAAGCTGCCCTTCTTCCCAT	RcMYB86
gene-LOC112191352	TTTTGGTGCGCTAGCTGAGA	GACTTTGGCCCCCTCATTGA	RcMYB20
gene-LOC112172176	TCTCGCCGCCTCTTCAATTT	CAGGCTCGTCGGACTGTATC	RcMYB43
